# Supplementary material for: Insights into the skin of caecilian amphibians from gene expression profiles
Source: BMC Genomics. 2020 Jul 27;21:515. doi: 10.1186/s12864-020-06881-8 (PMC7385959; doi:10.1186/s12864-020-06881-8)
Supplement: Supplementary file 2 — Additional file 2 Table with the differential expressed sequences with adjusted p-values < 0.05 and one logarithmic unit of fold change difference in variance-mean between skin and non-skin samples. [file 12864_2020_6881_MOESM2_ESM.txt]

	baseMean	log2FoldChange	lfcSE	stat	pvalue	padj
P53770	160.601936715898	7.39054822285273	0.674141653965996	10.9629010154971	5.76220865822425e-28	1.48146384602945e-24
M3W955	3398.86045865543	-7.79530825361932	0.949640217454773	-8.20869642032676	2.23602785036655e-16	2.8744138016462e-13
Q8NFQ6	64.0939401954743	7.21294982689692	0.907487069484366	7.94826733012881	1.89138162656991e-15	1.62091405397041e-12
P70389	337.891811134969	-6.87411089835875	0.936844942341398	-7.33751188449469	2.17601082021498e-13	1.39863095469318e-10
P11654	56.8591304255115	-3.75807588354694	0.525364084751643	-7.15327901663378	8.47291361477824e-13	4.35677218071897e-10
Q9NYQ8	74.6725466801932	5.28176965438638	0.74157160430373	7.12240008076563	1.06063642556699e-12	4.54482708355455e-10
A9ULE9	92.0943049185752	-6.79087328400909	0.975849711205272	-6.95893353867132	3.42858200036475e-12	1.25926918899111e-09
Q52S86	75.5340642747415	-4.39959573364928	0.641653330967405	-6.85665533289777	7.04914267887091e-12	2.26541822842214e-09
Q5REW1	109.898811688404	-5.90643686827109	0.868820372410228	-6.79822556633407	1.05915535728085e-11	3.02565380396563e-09
P19382	81.1536306000792	-2.22958814531026	0.333795464002885	-6.67950402492883	2.39752256256263e-11	6.16403050834851e-09
Q8IU80	188.596525026877	-6.27449498209515	0.981385591043728	-6.39350632346463	1.62124289090958e-10	3.78928679320777e-08
P31363	87.3612100301461	4.69772852078959	0.752398674528639	6.24366932030099	4.27423141044962e-10	9.15754079688832e-08
P41689	153.245455153064	-6.26641364081039	1.00667105292586	-6.22488708957832	4.81902935135844e-10	9.53055727872504e-08
Q8BHC0	112.00108006429	-2.62825648440263	0.425842464885303	-6.17189853320646	6.74748001902868e-10	1.23912650920877e-07
P21109	44.7825535276959	-5.95616266069934	0.971479130733038	-6.1310248180062	8.73147819210803e-10	1.49657536212732e-07
Q32MQ0	42.6914189932392	5.44226292516241	0.90068386028585	6.04236754440698	1.51869014883471e-09	2.44034523290878e-07
P34024	299.344010650952	5.94692913150288	0.992613253166428	5.9911844945977	2.08318147517233e-09	3.15050563098122e-07
O73590	18.3900901650196	-2.6742016457337	0.449557243983051	-5.94852308916309	2.70572725587179e-09	3.8646804304702e-07
Q95LB0	878.155737460359	-5.84524355773572	0.995276673524669	-5.87298357655204	4.28020891774733e-09	5.79179848817284e-07
Q9IBG7	16.0373480792882	-3.5847580667352	0.612546990845401	-5.85221725077408	4.85062434844053e-09	6.2354775999203e-07
P05060	185.160582534793	-5.61374827207365	0.967708711388709	-5.80107237436939	6.58921503938516e-09	8.06708184107583e-07
O00602	101.185188138942	-5.43288056879223	0.938290650658969	-5.79018938851908	7.03071030089303e-09	8.21634371981636e-07
Q86Z14	26.1634175186981	-5.82594021415965	1.0096288204639	-5.77037827771474	7.90937800978214e-09	8.5580642428988e-07
P11247	69.1417600014718	-5.54313921613512	0.960900329502021	-5.76869322025085	7.98885810305606e-09	8.5580642428988e-07
O88186	22.5901058171	-3.76920156335772	0.664399196710811	-5.67309771296777	1.40238184145534e-08	1.44220948575267e-06
P02707	56.8063804921071	-5.50447942441897	0.980436314731241	-5.61431613834895	1.97341133679117e-08	1.95140021034235e-06
Q3TYG6	8.29764197711068	-5.08090711462661	0.913972726873719	-5.55914521870478	2.71099066522942e-08	2.58146555566846e-06
Q6KB66	283.798799232814	4.64610169811855	0.83685404621414	5.55186620550756	2.82635886649822e-08	2.5952030877739e-06
Q9BXI3	103.550492329336	1.7092448480491	0.308912017615036	5.53311218270295	3.14598114459807e-08	2.69610584092054e-06
Q27084	364.838069041209	-4.23323040813978	0.764371627653447	-5.53818359419673	3.05624787799215e-08	2.69610584092054e-06
Q95KC9	114.20965566543	-1.78023522823815	0.322245637232551	-5.52446650178674	3.30488281118568e-08	2.74092055082529e-06
Q6BBL6	575.336899836664	5.0377378265062	0.916203182921741	5.49849413362768	3.83048281168841e-08	3.07755353401591e-06
Q3UEZ8	15.0434423593511	-3.48551883213297	0.646716877532675	-5.38955909954099	7.06307503676037e-08	5.37014885443849e-06
O46559	76.1889248193029	-5.4575923308149	1.01280742556757	-5.38857851259978	7.10171377094161e-08	5.37014885443849e-06
Q2T9K2	12.4816247181639	4.44009436417284	0.828541285685271	5.35892953179819	8.37164981341074e-08	6.01568124639857e-06
Q6DE55	12.374467243844	-4.8769318969485	0.910246105929372	-5.3578168202863	8.42335763789765e-08	6.01568124639857e-06
Q6DGN0	25.1832154190984	-3.03620192569429	0.569652451460973	-5.32991987993279	9.82561037625887e-08	6.77657095438934e-06
Q4VNC1	11.6350273434742	4.6773588533127	0.878140680840152	5.32643453989363	1.0015935288479e-07	6.77657095438934e-06
Q92754	24.6353438248779	4.97539331600334	0.937508519871205	5.30703797410488	1.114209722478e-07	7.34521332433574e-06
Q06AV1	299.806557462869	-3.93608813098896	0.748514797455176	-5.25853081912475	1.45210852102524e-07	9.33342751888974e-06
Q91766	11.3658020672473	-5.36048594156375	1.02085500712376	-5.25097678334049	1.51294750564227e-07	9.48728789513727e-06
Q9NR82	34.0929653751994	-2.9690916712055	0.567108134569851	-5.2354947676029	1.64543486422041e-07	1.00724119902635e-05
Q5ZI82	25.2003583402229	-3.99264124981545	0.765493484026076	-5.21577431177644	1.83050943503929e-07	1.09447436220605e-05
Q61096	174.86540929114	-4.75046066583414	0.924203762154262	-5.14005770195212	2.74654111367585e-07	1.60485390983196e-05
Q8C3J5	27.8253049796154	-3.66791660923348	0.716320921012617	-5.12049348502677	3.04737145682389e-07	1.74106489233205e-05
O42364	234.044176601653	-4.74220456422001	0.930160102144522	-5.09826701154636	3.42777088439698e-07	1.91582585734449e-05
Q56NL1	19.3063977399826	-4.92086556465754	0.971533980111021	-5.06504730189181	4.0829895438627e-07	2.23348215261085e-05
Q8WWW8	16.1786717006418	-2.19786835005559	0.439741326017813	-4.99809369739919	5.78998514503998e-07	3.10126079331204e-05
Q64244	37.0443362266546	-2.46649311518631	0.49454577303658	-4.98739095481841	6.1200141533991e-07	3.2111339568141e-05
P31722	1371.24202968003	-2.83531108557023	0.570768447885054	-4.96753297431961	6.7810030664403e-07	3.41842331055255e-05
Q8VCA5	2.74677277755854	3.26164990490875	0.656121126862175	4.97110940552581	6.65708683117841e-07	3.41842331055255e-05
P04186	763.212688998164	-4.34895012831854	0.880249111043274	-4.94059019629585	7.78864528329738e-07	3.8508859660303e-05
Q86UK0	5.18160313020201	3.84821351301504	0.781444490530189	4.92448735597858	8.45817973914132e-07	4.054547958938e-05
B9VR26	59.927491223649	-3.34790301667912	0.680031937195481	-4.92315556602563	8.51597004211016e-07	4.054547958938e-05
Q61091	67.0347374830794	-2.07265209230735	0.421550912469609	-4.91673017658756	8.80017126847691e-07	4.11368006022802e-05
Q7YRQ8	31.9384451159243	-2.75540498113145	0.56086639246029	-4.91276535405273	8.98007245964972e-07	4.1228154095999e-05
Q925Q8	13.6876932285451	-3.29133646563575	0.684765032404238	-4.8065194773158	1.53580527075704e-06	6.69246669680736e-05
Q8NFD2	7.69608799952385	3.26557137621664	0.679296761510345	4.80728241506111	1.52995789749594e-06	6.69246669680736e-05
P55849	495.605524644616	2.94864111205132	0.616361414162441	4.78394825551849	1.71884950470125e-06	7.36527012764484e-05
O95678	670.822616733938	4.73975556869823	0.996531023174897	4.75625490674401	1.97217417516992e-06	8.31222918747846e-05
Q5BJR4	31.2800585251913	-4.69938178804252	0.989112818055576	-4.75110796489392	2.02305072823967e-06	8.38913455210353e-05
P19823	1141.28515935132	-5.02433941698135	1.06489489778285	-4.71815521648402	2.37992890660864e-06	9.71237653792194e-05
Q3SWY4	25.8099333101451	2.54575046732405	0.545430726213335	4.66741300952732	3.05015820100455e-06	0.000121558055057911
P08649	340.812708354272	-4.84542041649379	1.03848300051567	-4.66586397089576	3.07322970780405e-06	0.000121558055057911
A6NCI4	7.61838086365923	-4.57537947134803	0.998496677189994	-4.58226809950357	4.59959662828176e-06	0.000176500939273319
Q8AXB3	72.8878177063371	-2.65422679050896	0.580396903468272	-4.57312362393411	4.80506435329096e-06	0.000180109223928247
Q9UMZ3	33.0002035404582	-4.62812119524032	1.01230211322851	-4.57187744129067	4.83373646481876e-06	0.000180109223928247
P09207	136.125074249435	-3.06713426870298	0.671839931269002	-4.56527533710245	4.98839173831686e-06	0.000183216502274466
Q9I8M6	3.61240091225245	-4.68825951853385	1.03502514923723	-4.52960927759958	5.90928646616993e-06	0.0002126864563347
Q8SQC1	35.6637930744547	-3.94929381833533	0.872205864629879	-4.52793770196812	5.95621347961819e-06	0.0002126864563347
Q9NZ53	14.2910155199455	-3.37443504474515	0.751187331498161	-4.49213518818962	7.05126382702055e-06	0.000248339716428354
Q6GR45	363.683401973906	1.01706067111382	0.228230172002205	4.45629367139061	8.33887817100839e-06	0.000289719672671116
Q9DBB9	22.9768473843263	-3.42085230537775	0.775328765336992	-4.41213128973862	1.02358010559572e-05	0.000350883260198213
O93233	1496.75308049768	-4.63792965512195	1.06631439445381	-4.34949549517957	1.36451086700371e-05	0.000461599663035072
P25155	441.743469676501	-3.71496431919067	0.858285548416626	-4.3283547370034	1.50227365919654e-05	0.000501603321791469
Q92090	1318.03803565856	-4.67306893445716	1.08091110142257	-4.32326851700109	1.53734432367149e-05	0.000506732340533255
P86009	598.314035186171	-4.62452470356979	1.07418481738961	-4.30514807945983	1.66874074665358e-05	0.000543080058183084
Q9BXW4	116.26808380467	-4.32644449672162	1.00617839824409	-4.29987813718902	1.70892054179385e-05	0.000549204339119
O15231	101.434270607589	3.3254953010051	0.777864940583896	4.27515771376564	1.91002037133267e-05	0.000606254614160035
Q96RD7	6.29557668954985	1.75194700420113	0.41039871132617	4.26889012039013	1.96448005191997e-05	0.000615936367498324
Q10586	35.3232801752193	2.88668517437265	0.677795088349891	4.25893492589384	2.05403250580699e-05	0.000636255129208405
O95377	25.4002757823118	2.81828018402876	0.667296330782133	4.223431261379	2.40610778260626e-05	0.000736440846319131
A7SG73	8.87817867666313	-2.38741067155511	0.567823777522126	-4.20449224929135	2.6166890461043e-05	0.000791471475004019
Q58DL7	12.7888787538827	2.8272091828912	0.687552621357908	4.11198953369925	3.92264086186488e-05	0.00117268716928542
Q56JZ9	50.3016416104027	-2.9407691020737	0.717165277606865	-4.10054584891068	4.12176760339263e-05	0.0012180533917612
Q9DC58	42.5835696044063	-1.94829225546827	0.477548015420182	-4.07978295911045	4.50777689926427e-05	0.00131698800091005
P18519	13.9359094391097	1.98121591756437	0.487690185365206	4.06244779373761	4.85608102439335e-05	0.00140280722626015
P01764	34.7748214585214	-3.89565125651214	0.959964247219197	-4.0581211933642	4.94690953294321e-05	0.00141316715657744
P08776	1094.74382466022	-1.90982605556462	0.471074393405109	-4.05419203909527	5.03078767103539e-05	0.00142133572552
P97479	12.1621089668731	-3.23148366636897	0.798027353678731	-4.04933947623793	5.13623940501269e-05	0.00143535559894431
Q99062	16.3217777400019	-4.01469922383762	0.999220783441034	-4.01782998349187	5.8736550210283e-05	0.0015951303784244
Q71R50	18.0676317347581	-2.67963484808876	0.66707185905242	-4.01701077886151	5.89410291522047e-05	0.0015951303784244
P79926	62.5023713418413	-4.37902492225521	1.08965169296722	-4.01873823582171	5.85106297277204e-05	0.0015951303784244
Q3KQ35	22.5889190656766	-2.55967857298978	0.639055530354929	-4.00540868736109	6.19103468066563e-05	0.001641451361671
Q93099	1722.35257435551	-3.5285575561433	0.880964288742307	-4.00533551840198	6.19295146176924e-05	0.001641451361671
Q9UNA3	24.8749807640604	3.96188054895497	0.991161076505614	3.99721159644683	6.40930057869727e-05	0.00168146038651333
Q3T0A3	330.49666292235	-2.20559747747915	0.555719551475845	-3.96890386818615	7.22040009736674e-05	0.00185636486503299
Q8N807	34.5612139884043	-4.34648868935178	1.09509524463783	-3.96905082971962	7.21594896234909e-05	0.00185636486503299
Q6P7J1	51.0511262447269	-4.28581912712147	1.08185339875353	-3.96155258379688	7.44639780746815e-05	0.00189551373891095
Q5M883	67.9276188465202	-1.89057818996809	0.47908518259015	-3.9462255537664	7.93928281402174e-05	0.00195817244452398
Q86XX4	63.7801283904867	-2.41780763119286	0.612148411304917	-3.94970825136804	7.82465077721061e-05	0.00195817244452398
Q923X1	86.2366046892045	-1.88136355813308	0.476960642067593	-3.94448386763632	7.99720368242e-05	0.00195817244452398
Q5SZK8	46.1449596315889	-2.41784548807507	0.612930159559661	-3.94473244686164	7.98891265644038e-05	0.00195817244452398
Q5JW98	6.82101515484706	3.27910268058505	0.832620242525198	3.93829324956126	8.20632621670833e-05	0.00199042119841105
P79701	9.85055870361579	-2.19517155060134	0.561974215636629	-3.90617841445723	9.37672902054191e-05	0.00225304395437507
Q9C0G6	4.82318590833655	-2.92491374557635	0.750291756663248	-3.89836849412319	9.68429695205291e-05	0.00228492485450221
O95180	3.59585889644086	-3.32638857655119	0.853292758278177	-3.89829697285064	9.68715710387946e-05	0.00228492485450221
P52746	14.9984222581704	-1.6936786010656	0.436251909103254	-3.88234083501679	0.000103455731592135	0.00241804259930345
Q5RAS5	550.822851823476	-1.74219606109116	0.452416340421187	-3.85086900148042	0.000117699446445462	0.00272617366496651
Q1JQA4	16.4570820665151	1.49862055497109	0.389421488865988	3.84832526662855	0.000118928079262169	0.0027300365337771
Q6NT55	244.913417773009	-2.67413937292081	0.696781049093066	-3.83784745064678	0.000124117545198734	0.00282394874961014
A6NFN3	6.04869922801368	-3.01584490406056	0.788427226281444	-3.82514048669344	0.000130697534585207	0.0029475733457769
Q9Y6R7	1396.15800682547	3.95136119921841	1.033898429919	3.82180791156437	0.000132476866686681	0.00296172195001267
Q9WVA4	1315.51395934601	-1.0592753886156	0.277698955543389	-3.81447379426709	0.000136473417268754	0.00302476858446523
Q6VVW5	18.2907745149634	-3.25363681727431	0.854260693744586	-3.80871652072887	0.000139689994447619	0.0030695980831182
Q6XCF2	37.2998115388404	-1.92645966029082	0.506297814401456	-3.80499304064402	0.000141808177769105	0.00308973580546075
Q4VC05	10.8208892274701	1.47985135584142	0.392698182901197	3.76841915821583	0.000164284672295309	0.003519799103927
P48740	49.1873652677957	-4.13492783123493	1.1010932030408	-3.75529321206944	0.00017313866269585	0.00367883885777712
Q8N9S9	23.2747245880471	-3.59815265483047	0.959283790145622	-3.75087402892971	0.00017621922181301	0.00371360343673156
O94967	46.6093874694946	1.34695317876055	0.363322364434156	3.70732250644222	0.000209462125393321	0.00434862684012063
Q9H244	10.319040564387	-2.21452642519879	0.59800709193645	-3.70317752926269	0.000212915774810833	0.0043792516563092
Q687X5	15.3231411799161	-1.99116700957875	0.538150034590381	-3.70002207859069	0.000215580710621442	0.00439887307148989
P14780	230.014850154372	-3.18116538778013	0.864918464528239	-3.67799453734089	0.000235074993139121	0.00475888037291873
Q9D7I9	349.114275319968	3.59149158939783	0.983981533317325	3.64995832522357	0.000262282859104459	0.00526819711529347
Q9NR16	128.954262960991	-3.21296686537947	0.885559351757331	-3.62817789570351	0.000285428567563688	0.00568865773028095
O43439	10.0363359579706	-2.08748394973266	0.576518809217989	-3.62084274850321	0.000293644958696201	0.00580739376006103
Q86SQ4	5.63518414909568	1.96501915514148	0.547245452008326	3.59074552000404	0.000329733459358746	0.00639497984934024
Q5U243	6.2457917044471	-2.26578715049129	0.631172351835263	-3.58980735436691	0.000330922436217262	0.00639497984934024
Q6DYE7	7.66185912723562	-3.05450516443435	0.850941584082447	-3.58955916783402	0.000331237643862077	0.00639497984934024
Q8TD16	279.276223373686	1.8306499161106	0.510223568512204	3.58793679690006	0.000333305056325007	0.00639497984934024
Q99N23	8.60377850918402	-3.96572230626083	1.107675365455	-3.58022073067576	0.000343304082414009	0.00653803552508457
Q5ZIX8	87.6496461860383	-1.24511009968184	0.349517818470744	-3.56236516103702	0.000367528688450844	0.00694791366181705
Q5PQ44	7.21374640636845	-2.94901167934567	0.830218451509857	-3.55209122849838	0.000382182329363673	0.00712022296227538
O42409	3.24292816165117	-3.35040026693657	0.943147313418529	-3.55236156565269	0.000381789852467068	0.00712022296227538
Q2LK94	10.5943169606338	-3.9389158950624	1.11078277443308	-3.54607218056	0.000391019087256395	0.00723244657076397
Q86VH2	5.97192566566826	-2.38425968093364	0.676453594353304	-3.52464633322411	0.000424048528820677	0.00770057686907153
Q684M4	51.7064088749407	-1.65509675614783	0.469604676472125	-3.52444692114575	0.000424367826205988	0.00770057686907153
Q8N614	9.87834289060436	-2.87872942651353	0.818335685493639	-3.51778552193653	0.000435163924846803	0.00782382133413378
P57101	69.6579168089614	-2.42864951128027	0.69117122270778	-3.51381746156274	0.000441716241794274	0.0078864754003686
Q3V5L5	4.34391851865249	2.97965915794814	0.852935022773486	3.4934186994212	0.000476878165977619	0.00845554320502385
Q8VHE6	1.55899636426285	-3.3282682307313	0.955120128072269	-3.48465929353702	0.000492764053988404	0.00867737248496019
Q91049	66.7469469203868	-3.06946038689729	0.88396219905013	-3.4723887403733	0.000515848781095864	0.00902208990610522
O95976	13.8606473807037	-2.6197567875286	0.757957811458215	-3.45633589089678	0.000547572521060622	0.00951222264626257
Q28362	25.4921513830888	-3.80293156844242	1.10162830692113	-3.45210044490504	0.0005562406170274	0.00959795051260031
Q3SYX1	10.533187115554	-2.73192336845108	0.79670748072763	-3.42901684060507	0.000605771938722444	0.0103829310297027
Q9BVG8	4.5478350832184	2.86600906004667	0.841895905039553	3.40423209436091	0.000663503505311391	0.0111536550378011
Q05004	10.504180316744	2.58888402147641	0.760447823405981	3.4044203189129	0.000663046414923375	0.0111536550378011
Q0IIJ3	25.3943682838073	-1.49703734084498	0.441935888224016	-3.38745365727379	0.000705446339221539	0.0117772892086921
Q4VAE3	110.322169113121	1.03658584297749	0.306172692958465	3.38562473668452	0.000710164256605161	0.011779563249883
P04004	250.250109257684	-3.80138721929804	1.12385762980836	-3.38244553266613	0.000718435230697591	0.0118403652443815
Q5ZHQ2	26.4330556727585	2.35596057339109	0.700205010985868	3.36467254079483	0.000766345518461944	0.012470090683327
Q90372	301.625611610956	1.83049939754224	0.543873073260189	3.36567388153546	0.000763569246991676	0.012470090683327
Q3V096	4.35650544611246	-2.49180638217171	0.741119938182307	-3.36221744119203	0.000773192122335539	0.0125023707328596
Q66J52	32.6412627037011	-3.71882536620551	1.11072301248355	-3.34811228759033	0.000813640379414237	0.0130316015116562
O73930	253.476949474995	-2.86160373997018	0.854901748333019	-3.3472896102389	0.000816059060045373	0.0130316015116562
Q8TCA0	160.706141728409	2.64256264711132	0.792587939371171	3.33409394193897	0.000855777496912623	0.0135815058306318
Q5UE93	8.68962198668354	-1.83062204856884	0.549988552638284	-3.32847300146045	0.000873234683969302	0.0137735360275158
Q8TD55	13.0125791743343	-1.73001133373018	0.523535687948673	-3.30447641594165	0.000951539814029089	0.0148267203749624
Q9I9M5	351.124758773516	1.10855437785338	0.33620579454873	3.2972494699008	0.000976367364015656	0.0151219306800256
Q8N103	66.7584869136285	-2.56271505921957	0.778836027622731	-3.29044236312724	0.00100029991891544	0.0153998268953987
Q7ZYQ0	42.133670744696	2.98102340157511	0.908144967341082	3.28254134392564	0.00102875898655722	0.0157436866335632
Q8TD57	35.303312895586	-2.65002889615425	0.807936898368143	-3.27999488760413	0.00103808967738872	0.0157924766897421
Q9P225	1.14868612285859	-3.57421439436977	1.09399643811459	-3.26711703059073	0.00108648756074546	0.0164315265804504
Q7T3H2	6.95336848264047	-2.9438532330883	0.903594049941842	-3.25793782426718	0.00112224991990896	0.0167750264191043
Q68CZ2	4.13775387287101	-2.57555935162728	0.790155848525221	-3.25955867622116	0.00111585696359324	0.0167750264191043
Q9UHG0	5.06757178682632	-3.10717901622332	0.956276112857813	-3.24924880423665	0.00115710223332394	0.0171960106466812
Q66KX2	11.5675692398384	2.06786979509711	0.638126132453081	3.24053457448579	0.00119305803067776	0.0176284609015662
Q8BWT1	383.811723072969	-1.73719185994532	0.537112824818945	-3.23431461635813	0.00121935052151112	0.0179140010903148
Q2KNA0	15.5521388758077	1.79848151705516	0.560036116249016	3.21136702593566	0.00132105093086616	0.0192978519503232
Q90871	28.2914692573904	-2.26410222459064	0.705404963612242	-3.20964884198803	0.00132897220733237	0.0193038844353193
Q9NUV9	4.52816283864843	-2.50602181953677	0.784849731178292	-3.19299570348899	0.00140805041564008	0.0203376270708463
Q8WMN1	4.49500870382019	-3.57589957797808	1.12437027145205	-3.18035763553234	0.00147093394523559	0.0211272132581045
Q9PWF7	1244.69277316193	-2.47427371791013	0.778890895109743	-3.1766627822264	0.00148980154934901	0.0212793321298683
Q1LZ94	13.4500566459981	-2.85292750546219	0.898590403408801	-3.17489202493106	0.00149892265800977	0.0212913268162604
Q9DC63	129.755624787612	-1.69036409327565	0.53361928336136	-3.16773427419592	0.00153631872368668	0.0217026122999915
Q9ULJ8	11.271806561835	-1.93664459885401	0.612614723400682	-3.16127661461271	0.00157079250914606	0.0219668743499931
Q6R8J2	34.3201981425479	-2.67357012571974	0.845790357415579	-3.16103169334914	0.00157211391691899	0.0219668743499931
Q8WUT4	33.3549093407903	-2.4077804738766	0.76247794671047	-3.15783621580716	0.00158944831460927	0.0220890357668131
Q2TJ95	16.3791701647121	-1.80991540955362	0.578736553023679	-3.12735630762822	0.00176386018145698	0.0241382399998117
Q56UN5	7.99118034587666	-2.75811759986197	0.882429567277924	-3.12559517738065	0.00177445638271661	0.0241382399998117
Q9D2H2	15.8391030225683	-2.20737182609321	0.706080017909635	-3.12623466194127	0.00177060204485178	0.0241382399998117
Q8TBY9	12.7543880443468	-2.99503865887148	0.957298836124039	-3.1286350153709	0.00175620306028069	0.0241382399998117
O00187	15.0510132255956	-3.53638265081935	1.13338735289757	-3.12018891138885	0.00180735089600445	0.0244563113348813
O60500	16.2354957911068	-2.89809693457566	0.931751410386107	-3.11037568848403	0.00186849526070256	0.0251513157867345
Q96MM6	16.5189073752608	-2.23421611595894	0.72024895573946	-3.10200535267022	0.00192214482795732	0.025738720586866
P49900	827.34044253457	-2.87426125646674	0.928308135490718	-3.09623620280713	0.00195994167901403	0.0261088603976429
P40429	15.4673628994314	-2.21021189608776	0.716067087658521	-3.08659891535439	0.00202460573267107	0.0266758751086007
Q12882	16.3965820048933	-2.37642168417393	0.770246059949347	-3.08527600171068	0.00203363341940324	0.0266758751086007
Q923I7	77.5861526577177	-3.46181877731419	1.12109406557117	-3.08789323182305	0.00201580880005152	0.0266758751086007
Q8BNW9	8.7347872911932	-2.32378569198609	0.754050224292581	-3.08173861252567	0.00205795462534771	0.0268578748313146
O94919	69.1693423191301	1.88229032148164	0.6117566185438	3.07686139295423	0.00209192549482607	0.0271633355919083
Q08DN7	21.2084632037894	-1.86609184177239	0.608443654340323	-3.06699203527007	0.0021622461852599	0.0279353514688603
Q6AZM3	72.8077616864435	1.62995929187899	0.531793483514426	3.06502306328989	0.00217653212339476	0.0279793204462397
P19973	6.11805429907514	-1.64714859606227	0.540014597048604	-3.05019272639036	0.00228694561017395	0.0288921381453707
Q9UPY6	6.80625372983574	-2.03239362671997	0.666110934592451	-3.05113385950263	0.00227978911558642	0.0288921381453707
P30793	34.714108164802	-2.57101122101563	0.84310232458922	-3.04946522626217	0.00229249170815077	0.0288921381453707
Q9UGM5	6556.77861767452	-3.47397861742853	1.13899066353281	-3.05005012653334	0.00228803175090709	0.0288921381453707
Q5BKH4	71.9671809702308	-1.40740689178531	0.46380744758889	-3.03446376098904	0.00240963702720675	0.0300736737715949
Q9Y2Q3	245.378853353179	-1.83762794238919	0.605577140140583	-3.03450678795866	0.00240929333702877	0.0300736737715949
Q5M7N9	107.602698758274	2.02683398892705	0.671463479373182	3.018531984523	0.00254002588083542	0.0315478576793616
Q96LR9	27.7952217841511	-1.64028689188987	0.543818263184291	-3.01624090791891	0.00255929833933223	0.0316344039924191
Q4V9L6	206.966664234547	-1.34538698547552	0.446515079855293	-3.0130829756333	0.00258608198457194	0.0318125204896386
Q6AZB8	10.9102189861239	-2.39997487105211	0.797793611698935	-3.00826534063273	0.00262743624400952	0.0320148748025995
P97544	117.368239436713	-1.35079224135719	0.450484010679887	-2.998535373805	0.00271280662364584	0.0327447222037252
Q9BZW7	1.18235682503882	-3.34903875504218	1.11682950326915	-2.9987019014442	0.00271132444496576	0.0327447222037252
Q09666	2946.69816398537	1.24485045521873	0.415436686572251	2.99648657775011	0.00273110260848891	0.0328115177870326
Q6ZMY6	1.39638955630414	-3.35429059327707	1.12138398719956	-2.99120607353577	0.00277877902465093	0.0330751892239701
Q3L254	4.61781457685584	2.36134393375211	0.790245313673659	2.9881150737545	0.002807038434836	0.0332575844053611
Q8IWB1	18.5287859328818	2.11478637759338	0.70846086168534	2.98504334108531	0.0028353814649498	0.0334392924146144
P55008	35.2422822002984	-2.28710969525448	0.7676209498112	-2.97947795173778	0.00288740008738338	0.0337432073848304
Q9NYC9	11.8129874292737	-2.01873028470841	0.677959955009655	-2.97765416643179	0.00290463524444401	0.0337910281152287
O94900	4.70523724402739	-1.57110790078443	0.528932406044829	-2.97033776495683	0.00297472481660209	0.034258222186602
P70079	114.060140234352	-2.7714376129108	0.93256287504243	-2.97185067847002	0.00296010611696276	0.034258222186602
Q91YX5	27.3616665658334	-1.66986515089185	0.565303317269492	-2.95392774087648	0.00313757461648534	0.0356933820309018
Q2M3D2	13.3012463584634	-2.47646059572191	0.83813883440295	-2.95471405699274	0.00312958964065627	0.0356933820309018
Q8NFL0	38.5217061300401	-2.48055192056325	0.841391727598627	-2.94815344529576	0.00319678344234606	0.0362067411025186
P35557	26.0064165536592	-2.97760489167684	1.01191299189824	-2.94255031363041	0.00325520884585096	0.0367067629065036
P49652	37.6593083146266	-1.45711674464402	0.496815590056353	-2.93291268190424	0.00335798318336663	0.0369576893774139
Q0VGW6	11.2794448838892	-2.35601890932732	0.803448411073248	-2.93238355674902	0.00336371035173662	0.0369576893774139
Q96EL1	3.27954244840812	2.00129367610645	0.682389456352904	2.93277344407188	0.00335948941049339	0.0369576893774139
O95171	103.054891614566	2.36752552767221	0.806898428699969	2.93410600822044	0.00334509938643236	0.0369576893774139
P35991	6.82803575923599	-2.22425163000793	0.758407236503785	-2.93279325796204	0.00335927503308561	0.0369576893774139
Q9GMT4	2.29347456825578	-2.47111054529738	0.843230778122217	-2.93052697957762	0.00338387608083459	0.0370210442715988
Q5EA87	4.31552343899497	-2.58905958771925	0.886764431289937	-2.91967009090911	0.00350402117077507	0.0381730441951809
Q5ZKH6	3.41461865799356	-2.66098568214376	0.913593057390188	-2.9126597018428	0.00358364899976321	0.0387272484285471
P49892	35.2449216819299	-2.54290740204319	0.873089176266975	-2.9125402893159	0.00358501949669164	0.0387272484285471
Q80WV3	118.290100753231	-1.72426802399362	0.592914660185665	-2.90812175811892	0.00363606737596962	0.0391143482159744
Q6PCJ9	88.0005066733346	-1.44918967318591	0.498589964927179	-2.90657609484292	0.00365408010904946	0.0391443331681923
Q99K41	228.61809534874	-1.34453766566966	0.464066373916368	-2.89729603617428	0.00376394396877793	0.0401539416752201
Q9Y5F6	3.37067221416751	1.45878953834884	0.506448341165307	2.88043107218449	0.00397131777508774	0.0421911487592999
Q91309	1.75127832610953	-3.22756088102479	1.13390389841382	-2.84641483774746	0.00442145539481207	0.04591950427332
P51512	16.5573236794847	-1.49881223039677	0.525785975191336	-2.85061279896511	0.0043635070129471	0.04591950427332
Q6NX30	97.2874245658201	-1.58567449073991	0.557189962465198	-2.84584180900234	0.0044294193153572	0.04591950427332
Q15468	9.6901197797466	-2.35297374656744	0.826156403879012	-2.84809720716276	0.00439814884330067	0.04591950427332
Q1LVW0	27.0099933523205	1.72311803946341	0.605471461665029	2.84591124200121	0.00442845364785817	0.04591950427332
Q62255	3.62836257626766	-3.15904744997577	1.11155627221507	-2.84200407027576	0.00448309192197796	0.0462892744233146
Q9D0N8	31.2416154872868	-2.059423403894	0.725527113000804	-2.83852025236681	0.00453232431100103	0.0464247243170663
Q8WW38	4.45307301802524	-1.79020328786831	0.630465673750341	-2.83949366698941	0.00451851920136631	0.0464247243170663
Q32TF8	14.6611245821074	-2.7056657710747	0.954286449198938	-2.83527631912402	0.00457860651999006	0.0467126879479939
O08530	29.695104577205	-2.30993268271378	0.815092024001469	-2.83395324048665	0.00459760587984149	0.0467211253639228
Q6XQH0	2.29157431490257	2.67668774412832	0.945559754216299	2.8307970302171	0.00464321758672674	0.0468145584920566
A2VE13	171.751532232627	2.15214171173661	0.759935102806342	2.83200723823525	0.00462568015429999	0.0468145584920566
P0C6F1	17.1721990468045	-2.04575012004692	0.723872790746787	-2.82611827132832	0.00471158640518805	0.0473183150302284
Q8BW74	27.6292580912502	1.7307712426158	0.612781001796532	2.82445316930776	0.00473613688571372	0.0473797974053306
Q66J54	102.187488126065	-3.23026040383111	1.14598881977231	-2.81875385527139	0.00482104723460127	0.0480422962796894
Q9NUC0	6.27774727967042	2.32631007505625	0.826225054591625	2.81558887875419	0.00486879275275873	0.0483307574028675
