# Supplementary material for: Insights into the skin of caecilian amphibians from gene expression profiles
Source: BMC Genomics. 2020 Jul 27;21:515. doi: 10.1186/s12864-020-06881-8 (PMC7385959; doi:10.1186/s12864-020-06881-8)
Supplement: Supplementary file 3 — Additional file 3. Table with the results of the differential expression analysis including only samples from the same company. [file 12864_2020_6881_MOESM3_ESM.txt]

	baseMean	log2FoldChange	lfcSE	stat	pvalue	padj
P53770	284.36995845623	8.53226188431708	0.501052418471197	17.0286811714243	5.03256653256353e-65	1.28582074906998e-61
P34024	526.841126776273	11.2028614085297	0.753690252629078	14.8640125959584	5.64409016457019e-50	7.21032518523842e-47
Q8HYA9	3122.63034904617	-30	2.10242037886503	-14.26926807863	3.40129630312779e-46	2.8967706848305e-43
Q4VNC1	19.7367474828716	7.92927230209414	0.669864366371925	11.8371310673534	2.50889041254154e-32	1.60255375101091e-29
Q8NFQ6	113.687174396421	10.4561359405167	0.980014682115879	10.669366624122	1.41588208257859e-26	7.23515744197658e-24
P31363	148.681659598874	6.1761511406008	0.601746151699598	10.2637152280187	1.02678598646346e-24	4.37239699235689e-22
M3W955	413.183036940994	-11.5346340533661	1.35557806126289	-8.50901499735112	1.75417149750879e-17	6.4027259659071e-15
Q52S86	91.3851553389079	-5.36791497183104	0.644611586173534	-8.3273634650215	8.26626536759825e-17	2.64003850177669e-14
P05060	308.420282980256	-9.15974289016091	1.14764555487445	-7.98133435123439	1.44759754388869e-15	4.10956858292845e-13
P11654	44.9961238079481	-3.90640511969292	0.491838839288281	-7.94244945223464	1.98227146914702e-15	5.06470360367065e-13
Q9NYQ8	132.087937361085	5.01334052565385	0.648399781924567	7.73186645864278	1.0598108889145e-14	2.46165165561504e-12
Q92090	1411.19963845126	-12.1369807379941	1.76199368819455	-6.88820897561242	5.64991743464258e-12	1.20296158712598e-09
P08776	1462.81679142847	-2.68107419058403	0.39325051995027	-6.81772573606026	9.24930022246062e-12	1.81784323602976e-09
Q8TCA0	224.924767658278	4.95668492340622	0.73191176399661	6.77224382395523	1.26800201265397e-11	2.3141036730935e-09
Q9IBG7	18.5303979567927	-4.35552737803174	0.646050823694944	-6.74177203756397	1.56466443069257e-11	2.66514508027968e-09
Q6J9G0	5.68779375826194	6.13020890121406	0.92299318216281	6.6416621700817	3.10165232847371e-11	4.95295106203146e-09
Q5U504	69.7577826709775	9.07527128442906	1.37371919618551	6.60635107205966	3.93908142752532e-11	5.92020767489835e-09
Q8BHC0	103.705117149854	-2.82825658842463	0.445373223568647	-6.35030675118416	2.1488600031882e-10	3.05018739341436e-08
Q86UK0	8.58579144537178	4.74684290334144	0.768308518327916	6.17830310364394	6.47942296497307e-10	8.71311877658221e-08
Q3TYG6	9.49192783205027	-6.08295939656556	0.996202904149179	-6.10614501446449	1.02066280089336e-09	1.29798962582464e-07
P23109	111.68793835034	12.2277811647838	2.00485833924219	6.09907489494031	1.06684078834902e-09	1.29798962582464e-07
A9ULE9	30.7049225348583	-8.04647391560773	1.35105072891763	-5.95571560962336	2.58936270084265e-09	3.00719168211499e-07
P97479	17.5210220363344	-4.61700870327851	0.777789177555495	-5.93606704298619	2.91940459116817e-09	3.24307770888464e-07
Q6XQH0	3.36355951935685	5.35022729995721	0.90463232832343	5.91425613748833	3.33378756356658e-09	3.54909467704693e-07
Q66J54	186.237518402114	-10.1922788857206	1.74717657630858	-5.83357115927845	5.42534535216805e-09	5.54470294991575e-07
Q91766	18.7237528199237	-7.33223131227554	1.26729025442301	-5.78575530482073	7.21872312120316e-09	6.83105095358299e-07
P41689	78.236388972752	-9.3962940741056	1.62273451948613	-5.79040746423582	7.02158743804594e-09	6.83105095358299e-07
Q6T8D8	332.924948288093	5.33920212643398	0.926028200999549	5.76570143400695	8.13189099620321e-09	7.42035053403543e-07
Q32MQ0	76.9119650174612	5.33549496067316	0.9411498386196	5.66912381188825	1.43529621694679e-08	1.26454546010312e-06
Q7T3H2	12.1178885506792	-4.82998492502106	0.860207049668143	-5.61490972072876	1.96664898049411e-08	1.57024629536327e-06
Q8AXB3	86.208874804888	-3.34847370063944	0.595292201775196	-5.62492451715997	1.85589109286546e-08	1.57024629536327e-06
Q5SZK8	64.2946741947221	-3.39068467515623	0.603564551771956	-5.61776642647716	1.93441754534498e-08	1.57024629536327e-06
Q8N807	58.5570178856706	-8.97798148660372	1.60729911366998	-5.58575650931835	2.32685061022676e-08	1.80154645731193e-06
Q6DGN0	30.6597545876908	-3.80550812340229	0.694337454496864	-5.48077609634332	4.23464117740146e-08	3.17779427336112e-06
Q8WZ42	1888.81922874734	9.21769275740131	1.68332274265607	5.47589153512946	4.35314284022071e-08	3.17779427336112e-06
Q6DE55	11.2824532814507	-6.0666693060764	1.11310562543475	-5.45021888979038	5.03078630749224e-08	3.57046083767852e-06
Q5M883	90.9803473847745	-2.65595321586982	0.492936915144212	-5.38801849541499	7.12387227969082e-08	4.91932261475947e-06
Q9Y6R7	2355.22266335103	6.58434215693744	1.23571638571479	5.32836032042156	9.91033688130239e-08	6.66339756098095e-06
Q56NL1	30.9836343550339	-7.53063957853307	1.41506850415654	-5.32174912833762	1.02774240310326e-07	6.73303035879189e-06
Q61091	53.001875540498	-1.95928302136426	0.37004840325816	-5.29466687091037	1.19233567186552e-07	7.61604410404103e-06
Q58DL7	19.6734976729579	3.12311823270043	0.594766921833252	5.25099516811397	1.51279648746123e-07	9.41418552850761e-06
P31231	211.621819833058	10.7375083606813	2.04648241948897	5.24681192392681	1.54753734715194e-07	9.41418552850761e-06
Q923I7	133.323696236927	-8.30388558149666	1.58808491472957	-5.22886748969006	1.70551546658168e-07	1.0133934923526e-05
O88186	21.7080806064689	-4.34360484543099	0.83785409804238	-5.18420194587541	2.16941771804388e-07	1.20357204324565e-05
Q86XX4	92.7547188183155	-3.4262870157057	0.661393235157795	-5.18040831622394	2.21400728111724e-07	1.20357204324565e-05
Q925Q8	13.6568091779554	-3.91758883007618	0.755603050128934	-5.18471812601562	2.16341812171779e-07	1.20357204324565e-05
Q9WVA4	1488.10769439167	-1.39746279972642	0.2692346894989	-5.19050053441247	2.09729520469411e-07	1.20357204324565e-05
Q90372	368.780657197005	3.11696300840217	0.605891285792123	5.14442620564703	2.68339704499893e-07	1.42834988541089e-05
Q28362	41.7242043996409	-7.96157097636304	1.55194390847898	-5.13006361432611	2.89644278782503e-07	1.51028802508019e-05
Q68CZ2	6.75833172538176	-3.99714196740138	0.781278222355985	-5.11615689907212	3.11823705138987e-07	1.59341913326022e-05
Q10586	54.9508079231742	3.16922449590355	0.626337769680848	5.05992876258833	4.19413144258426e-07	2.10117761486329e-05
P20929	377.697928671509	7.92443106803885	1.57181610227746	5.04157646467474	4.61712292625005e-07	2.26860559164786e-05
A6NCI4	9.55200611688639	-6.09421709843115	1.21133643092373	-5.03098639061314	4.8796278896913e-07	2.30878689965949e-05
Q6BBL6	1029.70725235876	4.99235899505548	0.992008598626199	5.03257633247256	4.83931817602591e-07	2.30878689965949e-05
Q2T9K2	21.9687853168739	4.15872578860972	0.832100692459246	4.99786363152607	5.79689548876596e-07	2.69292144978128e-05
O73590	15.7180392050378	-2.79053900244833	0.558768606099226	-4.99408694759918	5.91147629980525e-07	2.69711106178614e-05
P15259	521.963417387167	7.87338361418199	1.58201707040403	4.97680066888987	6.46438304221919e-07	2.84767218497759e-05
Q5BJR4	34.4513988510551	-7.15477490660557	1.43718566364824	-4.9783233214583	6.41374521796305e-07	2.84767218497759e-05
Q05004	15.3360561498595	3.61134946459838	0.728512116629151	4.95715772210929	7.15319063977159e-07	3.09769526857905e-05
Q86VH2	8.03761692657392	-3.30158236508875	0.667340980613692	-4.94736942732424	7.52231300995912e-07	3.20325162340759e-05
Q7YRQ8	33.1988944764935	-3.22646768373317	0.652891760408501	-4.94181100051629	7.74002290351907e-07	3.24192762598217e-05
Q5U243	8.53562108453768	-3.16115592429263	0.641365229236129	-4.92879217674084	8.2739528528037e-07	3.40966928046991e-05
Q5DU41	33.0275685133632	-2.37474964589461	0.482237459505444	-4.92444043714485	8.4602092521237e-07	3.43108486336128e-05
Q27084	264.42642206485	-4.66204541889509	0.947394083960789	-4.9209146413543	8.61406960959109e-07	3.43889810195394e-05
Q8N4T0	13.6306154670435	3.83113489802405	0.781220225552936	4.90403956875596	9.38855642655773e-07	3.69042487228538e-05
Q9BXI3	147.885221939641	1.47315376436946	0.301662199588491	4.88345495849013	1.04242970262169e-06	4.03546650030063e-05
Q3UEZ8	13.3362601638616	-3.88339447540788	0.805920167211735	-4.818584561351	1.44580246852772e-06	5.5134706075945e-05
Q6GLB9	41.6024921300956	-7.95684434167285	1.65284587825662	-4.81402679242273	1.4791896308601e-06	5.55783751006993e-05
O54928	138.103782950087	0.78417003722742	0.163390594281885	4.79935849841242	1.59174649577071e-06	5.89407579231038e-05
Q923X1	97.943980743709	-2.35384226578001	0.499123638175466	-4.71595028915967	2.40585175410322e-06	8.78135890247674e-05
Q9UMZ3	49.2312147177822	-7.9383735603661	1.68766248994287	-4.70376844165969	2.55402904846094e-06	9.19090735044747e-05
Q2TJ95	21.9838171976811	-2.57840182311359	0.548634585672233	-4.69967058302443	2.60581481528419e-06	9.24702340701542e-05
Q8VHE6	2.48901047831148	-4.13066183652664	0.880572190173984	-4.69088381693101	2.7202741553688e-06	9.52095954379078e-05
Q6KB66	500.178230817402	4.46934083813539	0.953508932337405	4.68725639221793	2.76891990507354e-06	9.56025723981473e-05
O42364	129.985405549793	-5.6410558246587	1.21554563546093	-4.64076021507794	3.47129745150737e-06	0.000118255533181351
Q66J52	57.5542871978842	-8.91150626010602	1.92499617845356	-4.62936309165303	3.66792135664262e-06	0.000123309724555551
P02611	181.23220100155	7.68619839643673	1.66816230184458	4.60758427878251	4.07374105772444e-06	0.00013517413509722
P97544	129.719034092819	-1.72703311891806	0.377217696992138	-4.57834595961189	4.68667104906973e-06	0.000153518519620169
Q95KC9	104.6974568575	-1.847085623271	0.407479375375216	-4.53295488040387	5.81642427646985e-06	0.00018811346868836
Q9NR82	27.7047650405751	-3.09423694331605	0.685187735853992	-4.51589656586528	6.30494355591087e-06	0.000201364134816904
Q64244	32.7300992109585	-2.60253182774299	0.577760674333462	-4.50451535273741	6.65245886582126e-06	0.000209839906199671
Q9DBB9	21.8992576341279	-4.17119042567293	0.926655288689654	-4.50133990123905	6.75264186683245e-06	0.000210402438655572
Q92754	44.1012169683986	4.93517788705359	1.09899303306248	4.49063619020506	7.10107529162005e-06	0.000218593341808304
P12883	101.389601702918	7.01369504031317	1.5665879359937	4.47705160953145	7.56809591450175e-06	0.000230196250732762
Q8WWW8	12.569047709181	-2.05489362825272	0.460771415594521	-4.4596812187261	8.20816461167744e-06	0.000246727771562775
O95377	43.9933676967804	2.1061773557276	0.472881813247324	4.45391913312183	8.43168684554971e-06	0.000250499533609064
Q13772	98.4602368045744	-1.22221171402023	0.275558905637544	-4.43539181284115	9.19049782557481e-06	0.000269904849934984
P09207	166.488457771771	-3.91036997199763	0.883745225575978	-4.42477069049969	9.65447784698182e-06	0.000280308987489074
Q5PQ44	6.91220289863714	-3.63909057019454	0.834250361423617	-4.36210847303029	1.2881497173317e-05	0.000369800284020505
Q00872	11.8987568161733	6.97286739158381	1.6089080500712	4.33391292390839	1.46482133378208e-05	0.000415846500868134
Q3V096	4.77066477357884	-3.15527541743143	0.735928773053297	-4.28747391454814	1.80716471390873e-05	0.000507396246597452
P19382	63.3425720900167	-2.06092059459988	0.481035389418891	-4.28434298168697	1.83279991866768e-05	0.000509000412195209
O95180	4.02018938780438	-4.2745361119766	0.999170892223049	-4.27808310394852	1.88509647377945e-05	0.00051789478392543
Q3SZ10	103.819117248812	5.98816581554049	1.41160683289857	4.24209183179177	2.21446039833967e-05	0.000601909182740198
O93295	16.4339685581347	-2.23381588971434	0.527822899575047	-4.2321314431655	2.31487049492178e-05	0.000622578327844754
Q9C0G6	4.9858847186606	-3.61760711098781	0.858936471458067	-4.21172837712529	2.53424163949266e-05	0.000667888998850721
Q6VVW5	23.7430739851333	-4.56016032057444	1.08297937624918	-4.21075453566643	2.54519176271885e-05	0.000667888998850721
Q5REW1	23.2758925226165	-5.49266283398672	1.30489116977267	-4.20928807031749	2.56176602298907e-05	0.000667888998850721
Q3KQ35	26.235334136618	-3.26329716274465	0.776979409834434	-4.19997894595435	2.66939801216318e-05	0.000688920396068377
P05123	2839.8053703058	7.15137183062616	1.71071160498568	4.18034916568304	2.91061824279421e-05	0.000743662961033922
Q96MM6	25.417157201942	-3.39515705731754	0.815846920166604	-4.16151237860188	3.16146857487837e-05	0.000799757644437054
Q8BWB1	9.04698440105799	6.15223032645904	1.48616473484512	4.13966916467048	3.47807046253551e-05	0.000869110602402698
Q9UHG0	8.03303368000066	-5.02726383445518	1.2149055288792	-4.13798745248369	3.5036552660461e-05	0.000869110602402698
O75112	11.7890751987652	5.83890121142745	1.42038849196207	4.11077761082238	3.94328860245993e-05	0.000961483567350692
Q8TD57	42.7134139567445	-3.63248510844458	0.88374991454697	-4.11030886527063	3.95130233157819e-05	0.000961483567350692
Q5ZHQ2	37.9819536281967	2.96224715435802	0.722054656717238	4.10252482523364	4.08665990843346e-05	0.000985039251513913
P55849	843.89053748677	2.32958147852188	0.568458133388484	4.09807045003584	4.16608494415762e-05	0.000994798788067544
Q8NFD2	13.2966968661075	2.69245581560091	0.658669530384119	4.08771878977116	4.35635761911427e-05	0.0010306012700775
Q8TBY9	16.2182576109209	-4.5484948710532	1.11709149408547	-4.07172993003311	4.66652668734335e-05	0.00109385098038186
P79701	12.1617383832724	-2.8954061019026	0.711523120780035	-4.06930712065744	4.71531570080676e-05	0.0010952392377783
Q8BNW9	10.7818509778496	-3.24090542790738	0.798755641661273	-4.05744292605791	4.96129362640093e-05	0.00114199146085174
P09014	12.8406193031359	-2.17770319632078	0.53726310828238	-4.05332724832504	5.04942904064206e-05	0.00115190099989647
Q9D7P6	765.119549309798	0.861411785518676	0.212646245713417	4.05091461938904	5.10178222787264e-05	0.00115354456568271
A6NFN3	6.07500959719503	-3.80714190254245	0.940518047672572	-4.04792009251039	5.16747807098769e-05	0.00115698528115306
Q91049	71.627585427585	-4.16147570361177	1.02851261808718	-4.04611050018156	5.20756584472022e-05	0.00115698528115306
P21109	7.56540851345039	-5.7538572482455	1.42313851591809	-4.0430760490897	5.27545003540131e-05	0.00116196334831468
Q06AV1	171.694926573936	-3.95651631938317	0.981368501299558	-4.03163165940606	5.53909520942102e-05	0.00120960583419408
Q99N23	15.3599986564979	-7.04776330957768	1.74994787911283	-4.02741326967446	5.63938593648884e-05	0.00122107042946856
P86009	40.4756106015719	-5.81566576319261	1.45672827712977	-3.99227903686428	6.54413024382338e-05	0.00140506325823267
O95678	1196.73529044755	4.84538241276299	1.21571056189887	3.98563816472466	6.72990026344554e-05	0.00143290793109195
Q9C0D4	80.0512102649827	-1.03666555372578	0.260968765122434	-3.97237406261792	7.11598594251771e-05	0.00150259042009362
A2ASS6	11.4519107879304	7.36689801934214	1.86058297877765	3.95945684947735	7.51204153138681e-05	0.00157321853382732
Q8C3J5	16.0039866662337	-3.56169528978271	0.900140462273199	-3.95682167290655	7.59535875885011e-05	0.0015777350917774
Q6DYE7	7.47779565940048	-3.96452417762545	1.0035368183763	-3.95055179344585	7.7971221774683e-05	0.00160658444866383
Q05826	633.319782014813	1.05506673894789	0.267964555336092	3.93733692735812	8.23908858142801e-05	0.00167199844833049
Q01484	4.40846321183349	-2.79113395868218	0.708922249415591	-3.93715102182656	8.24547179998599e-05	0.00167199844833049
Q3KQ77	17.8912700517086	-2.30234533779316	0.589128151089611	-3.90805520587483	9.30420491855065e-05	0.00187183020211787
A8K2U0	1808.66744319812	6.66723441313549	1.71109567946493	3.89647083628917	9.76045544672162e-05	0.00194827841143545
Q9NYC9	16.7715736504626	-3.01660954961766	0.775054304435924	-3.89212669661014	9.93693262143606e-05	0.00196812890292784
Q3V5L5	7.10791673768081	3.19068819483454	0.824767294057917	3.86859204750484	0.000109465612375505	0.00215142030476473
Q92105	1340.67434687713	7.3549806213187	1.90670355661236	3.85743268575336	0.000114584221056359	0.00223482965495418
Q9Y6J6	50.2345208847858	-9.74607637579256	2.53281842401466	-3.84791751488623	0.000119126145877955	0.00228847596028703
Q684M4	60.5347276608105	-2.18601824015071	0.567861949559046	-3.849559284344	0.000118330541762176	0.00228847596028703
O15231	179.056297829485	2.68350635611106	0.698083141851463	3.84410709159061	0.000120992164786975	0.00230697747037851
Q56UN5	12.1628651641977	-4.30564048034114	1.12253062343566	-3.83565525113528	0.000125229969392646	0.00237009312443118
A0JNC4	100.336894418281	-3.20747790757757	0.836891628769415	-3.83260842541097	0.000126791686696492	0.00238200558462895
Q687X5	15.3235350854992	-2.31075754794751	0.605630604850862	-3.81545702849106	0.000135931110793734	0.00253506560640869
Q6NT55	153.109139754209	-2.46635871621261	0.649662679789371	-3.79636816603384	0.000146831389418655	0.00271850869539612
P11217	1619.72082647684	4.15710674882042	1.09751756502686	3.78773596094446	0.000152026282418749	0.00279443993942377
A6NK06	9.44406370707442	3.69241152688349	0.975890316107405	3.78363374032816	0.000154555213764757	0.00282063265120681
Q8BMC0	266.686728119101	1.61910694083041	0.429554489051933	3.76927021389984	0.00016372556200608	0.0029459071191939
Q9BVG8	7.38100080994343	3.26463888368067	0.865747706719407	3.77088943850793	0.00016266673487061	0.0029459071191939
Q8N9S9	20.4769066687514	-4.83310809662196	1.28800908462638	-3.75238665185651	0.000175159034875343	0.0031295897489965
P18519	21.9231199236817	1.46314054774143	0.391165863859927	3.74046071736303	0.000183683253498275	0.00324318702221075
Q8VCA5	4.85314686184592	2.54759408383875	0.681183687056475	3.73995169327585	0.00018405562356969	0.00324318702221075
Q9BX97	56.0467513086897	-3.9570947846427	1.06008844460371	-3.73279682915702	0.000189365336027388	0.0033138933804793
P51512	22.9925565393952	-2.31023974683788	0.620146639589621	-3.7253120461423	0.000195073757753081	0.00336765845310217
Q6P2Y2	53.7583336657687	-4.976261643405	1.33568074078436	-3.72563704144057	0.000194822571574842	0.00336765845310217
Q9UKF7	1.61353264962497	4.29416377233295	1.15444700125413	3.71967164163274	0.000199481946939803	0.00342064680826307
Q9I8M6	2.37115250773148	-4.35416232415923	1.17128295874665	-3.71742992728117	0.000201259784110115	0.00342812498934229
Q9ULJ8	12.7044972780875	-2.49659658459382	0.67213284496617	-3.71443919649467	0.000203654828184563	0.00344594758948052
P70079	190.490433678182	-4.57414233467118	1.23768998971902	-3.695709242756	0.000219273803114103	0.00368581951945088
Q3SWY4	40.1394110544128	2.40645509215986	0.652254571701455	3.68944151036372	0.000224746889967949	0.00372875521992278
Q96LR9	37.0222731914998	-2.36753968977052	0.64144653042269	-3.69093849211468	0.000223428165579723	0.00372875521992278
Q6UY14	10.9328572576766	-3.28153341502838	0.891137781447631	-3.68240858298883	0.000231040728669883	0.00380844555968743
Q7ZXX2	74.9642431764621	-2.45942631023851	0.671372547729908	-3.66328101819846	0.000249005098218151	0.00407825657658574
O94967	63.9917415153793	1.14372502406117	0.313242276596412	3.65124732360048	0.000260969773548725	0.00424699217463052
Q8N4X5	54.1958783248225	-1.66792926821576	0.459386084417174	-3.63077882590169	0.00028256725653523	0.00456936291422477
Q8NCM8	68.434972292191	-1.47060923480389	0.406123729636763	-3.62108669719744	0.000293368176990924	0.00471418674347051
Q9NZ53	11.589641176936	-3.78516965536933	1.04623319072523	-3.61790247998683	0.000297000255168433	0.00474272282472091
Q9H2S6	18.1282472473979	4.49449940103298	1.25032223655997	3.59467285281495	0.000324799447353671	0.00515442601235174
Q6P832	114.939252659926	5.01609644393726	1.405333395778	3.56932843053966	0.000357897515413456	0.00564461822149001
Q8BID8	191.249456562131	-0.5411797514464	0.152189234135049	-3.55596606108268	0.000376592695108916	0.00590303273621645
Q5UE93	9.4414288950771	-2.27065675399068	0.63948545448061	-3.55075590551923	0.00038412649578001	0.00598440973608492
Q5JW98	11.1896356391846	3.70773775722466	1.04584919962705	3.54519347392227	0.000392325002385447	0.00607509321875647
P49892	52.1673720400179	-3.91177566263067	1.10637254464452	-3.53567673164515	0.000406732081456256	0.00626024378385984
O00602	7.01467076032325	-3.81187939985464	1.08368053158798	-3.51753057173489	0.000435582172248824	0.00666414640775895
Q45VK7	8.53312646926947	-1.39678663762084	0.39776700693759	-3.51156987195771	0.000445468343996283	0.00677483106494347
Q9H244	10.3243886536398	-2.6113724953837	0.744336789240441	-3.50832114324012	0.000450944338628178	0.00681753127334316
Q9UNA3	43.7345962570033	4.06454677500959	1.16509307008575	3.48860265275668	0.000485552342231923	0.00729756608472096
P0C6F1	16.4441351539052	-2.41276081925279	0.693683433668513	-3.47818717032496	0.000504817296265822	0.00754273796467354
Q0V8E7	28.0356531282834	-5.10814321291023	1.47101883119751	-3.47252061263679	0.000515595417157302	0.00765899006300527
Q9H9H4	447.386473120895	0.677904121437925	0.196027831906516	3.45820343389408	0.000543790598778956	0.00801655972936449
O60500	18.3322799661663	-4.13567505766091	1.19701070535634	-3.45500256526926	0.000550287586681733	0.00801655972936449
Q8SQC1	20.6630129876433	-4.36672144763366	1.26393700303153	-3.4548568774869	0.000550585011089486	0.00801655972936449
O08530	41.3899432402864	-3.45075172058739	0.999042562540417	-3.4540587658374	0.000552217030281076	0.00801655972936449
Q90ZH8	55.3817979693557	-2.91528129768417	0.844653672737079	-3.45145163252209	0.000557579684581553	0.00804867849777326
Q8BXV2	22.0137515858239	-1.7056124278295	0.494772698276373	-3.44726464045267	0.000566293578055546	0.00812853984231415
Q6R8J2	36.2419862513922	-3.56395309604509	1.03572952413303	-3.44100753430617	0.000579552394891725	0.00827238194943217
Q5R562	14.1296878370454	-1.79616838297601	0.523050044363416	-3.43402778057701	0.000594683244703428	0.00844119827898476
Q6GR45	468.728845378788	0.853197634264546	0.249025393658551	3.42614711588169	0.000612208694266612	0.0086419514577414
Q9DE67	87.5077650237224	1.95425310059827	0.571127458840455	3.42174600493896	0.000622204089923647	0.00873478818546659
Q6DEB4	118.954076021661	0.818450340436137	0.240590115726631	3.40184524191382	0.000669325284280101	0.00930308448200536
A2ABU4	52.7336354487934	6.2362350059158	1.83333317072234	3.40158303220942	0.000669967727862617	0.00930308448200536
Q8TD55	12.3701399615489	-1.90690701755706	0.565633969732959	-3.37127386188868	0.000748214381054854	0.0102778910945976
Q9DC63	135.118022717176	-2.0311308086738	0.602413632948778	-3.37165478598408	0.000747180393234528	0.0102778910945976
P45645	307.288550875644	-0.669362824908811	0.199371425059806	-3.35736590490849	0.000786889020383455	0.01075134463679
Q864Z2	1111.70023303445	-2.44687777074584	0.731001537331331	-3.34729497242737	0.000816043273574912	0.0110903753403399
B9VR26	33.1263803883432	-3.07577267760976	0.921522426777744	-3.33770789319226	0.000844725029747331	0.0114194309576954
Q99K41	250.968160252651	-1.7117186934999	0.514827918428167	-3.32483657593004	0.000884703762990373	0.0118969374444232
Q6ZMJ2	13.5222034265047	-2.20906057782463	0.664805012924945	-3.32286991655707	0.000890964523706839	0.0119183997804763
Q8NFL0	50.6855244124181	-3.65783392951792	1.10267371328451	-3.31724052677598	0.000909113150014567	0.0120351507683276
O73930	177.030495876645	-3.15348931315018	0.950295769739301	-3.31842928651076	0.000905252402560497	0.0120351507683276
Q5JVL4	6.42237057325675	-1.36307550122027	0.411297051615064	-3.31409013477679	0.000919418638907599	0.0120661635997361
Q8NB25	12.0549365597171	-3.6292445488252	1.09524416933093	-3.31363968916835	0.000920900940097279	0.0120661635997361
Q8WUT4	41.0661875662889	-3.2764864910881	0.990987897369915	-3.30628305328845	0.000945425301925552	0.0123242941143867
Q9BXJ4	3.44524284123761	5.63213043668218	1.70749982245552	3.29846619168764	0.000972145859513522	0.0126082876703403
Q9P212	25.8411083873906	-1.52997865094521	0.464119816036776	-3.29651654180605	0.000978918497313547	0.0126320038415965
O14529	10.7837514234221	-2.06051068690904	0.629311782859805	-3.27422867810513	0.00105950831656656	0.0136032349187314
Q4G0P3	5.16115818145331	-3.91309483627258	1.19593911065983	-3.27198500441517	0.0010679524026891	0.0136430919443532
Q9DCM4	37.5173401497032	-2.24979009059909	0.689348875096611	-3.26364511769717	0.00109988840498647	0.0139811685310469
Q86SQ4	8.16171097275553	1.98629501306708	0.609435137642563	3.25923940117817	0.00111711357730978	0.0141298276733985
Q8TF66	45.1950146376601	-2.20093464376117	0.677900638304827	-3.24669209526765	0.0011675462722554	0.0146949789439042
Q810J8	65.2884732859242	-1.05603841474768	0.325423410642307	-3.24512121811801	0.00117400636744047	0.0147038542588745
Q6P7G9	6.17046100815307	-1.75401465036986	0.543555683242184	-3.22692725776974	0.00125127266127704	0.0155194254833148
Q4VC05	14.8548385041673	1.39799899871926	0.433167637432492	3.22738560758046	0.00124926980944538	0.0155194254833148
Q5EA87	5.05493940629917	-3.7071814710846	1.14989356838702	-3.22393443445793	0.00126442346080717	0.015606772668417
Q9Y2C2	2.81651597409143	-3.74142078099803	1.16398257892624	-3.21432712889007	0.00130750619184148	0.0160609534622836
O94900	4.82081895990453	-1.82604937954198	0.569120433019349	-3.208546510717	0.00133407729550561	0.0163089353589322
O75962	36.7181223564742	-1.22955298189284	0.3835119837681	-3.20603536247337	0.00134577448859936	0.0163735896112922
Q1LZ94	15.7311453736312	-4.02221503368103	1.25611806988301	-3.20209949217245	0.0013642986869149	0.0164950492744597
Q2M3D2	17.1344896793884	-3.62747426480152	1.1331685534996	-3.20117801857339	0.00136866945056182	0.0164950492744597
Q9HA90	149.223908360792	-1.51444773355452	0.474941828273763	-3.18870152805655	0.00142913354343943	0.0171428929741208
Q08D18	15.9198732789094	-2.53942236243298	0.797582893956177	-3.18389772608702	0.00145306342018474	0.0173484908344487
O14986	5.56288402274864	-2.15312769344858	0.678750528660864	-3.17219302605417	0.00151292411671026	0.0178692957289029
Q9JJN2	7.62507221675706	-1.99968475259537	0.630559947310885	-3.17128412789826	0.00151766621259175	0.0178692957289029
Q9UPY6	7.76620347793606	-2.65831507083196	0.837558440586154	-3.17388607411272	0.00150412716288308	0.0178692957289029
Q4V9L6	200.397902475462	-1.47045308704358	0.464264953974713	-3.16727134894544	0.00153876664027918	0.0180346273665747
Q2KNA0	22.6758862012133	1.60342834918354	0.506560904596552	3.16532194773417	0.00154911440344444	0.0180730013735184
Q2VQV9	15.772904721997	-1.30114592066079	0.413016210597689	-3.15035073024824	0.00163074564614211	0.0189388869358777
Q5ZIX8	83.4141258619457	-1.2871894000866	0.409092835074735	-3.1464481646359	0.00165266553140797	0.0191066082929744
Q568V3	118.530942098099	2.18868512454359	0.698494495976822	3.13343217040355	0.00172774846330733	0.0197955036939473
Q5RBR3	604.637203155042	0.498628220147287	0.159083366279502	3.13438313387977	0.00172215836960331	0.0197955036939473
Q8WW38	4.7480917760063	-2.20669615774043	0.706740113063291	-3.12235872416486	0.00179408188384348	0.0204637464875897
Q68US5	11.6776523174186	-2.51640469556408	0.81359488508517	-3.09294556995729	0.00198180480167398	0.0225044945256756
Q06443	14.4119061302742	-1.5813487360388	0.511990783474927	-3.08862734853554	0.00201083491590187	0.0227331115492445
P49746	25.200649476165	2.40467231425224	0.779326686250196	3.08557676347841	0.00203157775484782	0.0228664368442123
P19973	5.46806425599873	-1.69888642357464	0.552351124665985	-3.07573633456795	0.00209983442051979	0.0232254413178704
Q1XA76	15.9727117335167	-1.71641296244568	0.557450966768148	-3.0790384531875	0.00207669875341906	0.0232254413178704
Q6UVK1	118.532453814861	-1.97817571600652	0.642790280709552	-3.0774823070176	0.00208757230802719	0.0232254413178704
Q8BWT1	317.340291498748	-1.6797894753504	0.545946540814857	-3.07683875575659	0.00209208435989248	0.0232254413178704
A6QPH8	38.9507458881121	-1.0650505924988	0.346489064128828	-3.07383609689571	0.00211325499624421	0.0232731315319136
O43157	39.3139789488578	-2.92194273948592	0.952804145569275	-3.06667718971788	0.00216452476794417	0.0237354540004178
Q8IU80	3.53342845227239	-4.34952412033588	1.42106145895362	-3.06075721984509	0.00220778033645889	0.0241063194856943
Q86Z14	4.91895595546309	-5.40285967010344	1.76880073002248	-3.05453270026341	0.00225411439599333	0.0245074990713317
Q96RD7	9.24015352593375	1.43017275033442	0.469292507775556	3.04750816737611	0.002307472554235	0.0248759171986094
Q13637	40.4856650493107	1.19684414674511	0.392620049611465	3.04835208474325	0.00230100159439268	0.0248759171986094
Q3SYX1	4.96791401294419	-2.19411207575991	0.721329011060816	-3.04176324827579	0.0023519680440449	0.0252490687081291
Q0VG06	10.917086917515	-1.15008050986403	0.379318000431058	-3.03196924099852	0.00242963960597549	0.0256623640590831
B0S5Y3	9.7651994300114	-2.64925602360027	0.873170436509458	-3.03406518685035	0.00241282288564527	0.0256623640590831
Q9GMT4	2.64862369744444	-3.35542156349211	1.1060405602843	-3.03372379276002	0.00241555476095403	0.0256623640590831
Q8N6F8	4.84088991342443	-2.51826830313661	0.83060598469544	-3.03184464058489	0.00243064270148654	0.0256623640590831
Q12923	78.4128159784953	2.46093691768642	0.814422276836276	3.0216964683803	0.00251362460572898	0.0264292628297841
Q32TF8	14.4193189792672	-3.69818527420229	1.22518861621853	-3.01846199454294	0.0025406126631927	0.0266035465346613
Q9BYS8	6.98320899333968	3.91212932688024	1.30023752763379	3.00878050643536	0.00262298540579445	0.0272516719444312
Q5ZI82	7.35560684436268	-3.01494067273891	1.00208036256117	-3.00868152433719	0.00262384003848535	0.0272516719444312
O95279	96.3480332470164	-1.29286251218349	0.433537965530457	-2.98212063296833	0.00286259179346144	0.0294916210979596
A4QP81	150.875651589205	3.5619509374122	1.19409802369538	2.9829635982388	0.00285471944909083	0.0294916210979596
Q0IIJ3	23.2862533940942	-1.55022589735292	0.522066278259072	-2.96940438773874	0.0029837765045321	0.030494195876318
Q3T0A3	205.806418178152	-1.75502282392492	0.591025416774886	-2.96945406087905	0.00298329415292732	0.030494195876318
P22770	11.0993762347996	-2.17730445208333	0.736393874816352	-2.95671179044818	0.00310938607644978	0.031598759326544
P08047	25.1098003885297	-1.10758706760392	0.37484632303145	-2.95477639648874	0.00312895738145426	0.031598759326544
Q6AZM3	104.750389030588	1.44222574773711	0.487967512804256	2.95557738966866	0.00312084390813986	0.031598759326544
Q8TE73	11.0715141325802	-1.99638738514998	0.676735284190676	-2.95002703684574	0.0031774612242405	0.0319029535138728
Q12882	16.6093434209377	-2.98003637604039	1.01080642439956	-2.94817712284584	0.00319653859082248	0.0319029535138728
P15374	40.4014527689653	1.02414455978544	0.347256136390426	2.94924827083251	0.00318547961966498	0.0319029535138728
P68037	294.5687729328	0.576071771572131	0.195563239302772	2.94570581682917	0.00322218697644873	0.0320338043767569
Q9DC58	28.7824005956966	-1.52576968417654	0.518705847228753	-2.94149312626442	0.00326634091812107	0.032346903278292
P04066	459.595841095678	-0.981059882146754	0.333889323066907	-2.9382786880854	0.00330040199308784	0.0325580196615422
O60662	683.726243499347	4.71965795391516	1.60978177422341	2.93186196383173	0.00336936469644443	0.0331104876900597
Q29RL1	3.76665172942088	-2.99757518834867	1.02485427337151	-2.92487943528539	0.00344589700192631	0.0337328231414625
A7SG73	6.43096034699498	-2.25017504259788	0.771411530774909	-2.916958008571	0.00353463355112671	0.0344516664551858
P04186	101.719929653108	-2.63861045554962	0.904894889420785	-2.91593033223844	0.00354629678188409	0.0344516664551858
Q8N5R6	2.30615044092439	-3.72364248808608	1.27840838046041	-2.91271752047263	0.0035829855869148	0.0345453893379899
Q9HAV0	27.2655249723879	-1.03961660044254	0.356830250971455	-2.91347663941672	0.00357428578719044	0.0345453893379899
Q63170	22.9583373157784	-3.71844240983936	1.27743731488541	-2.91086096085498	0.00360434370309535	0.0346206697797316
Q6P7J1	8.08482291892212	-5.57868142210077	1.92004591792844	-2.90549375408672	0.00366674167195399	0.0350881085087732
Q6AWC2	14.4111064831166	-1.45593935368481	0.501420602008458	-2.90362890526036	0.00368865087407053	0.03516605590765
A6NI28	167.653244876516	-1.21198727279591	0.418088158856604	-2.89887969109308	0.00374498563746159	0.0355704026160385
Q5ZIL9	33.134988750329	-0.722227361510103	0.249981458472813	-2.8891237211045	0.00386317045404127	0.0365570389262054
Q9BQQ7	8.64729556039666	-1.87984581451281	0.652111987837679	-2.88270396737552	0.00394277784260666	0.0369003567320879
Q56A06	40.7908079504568	-1.56452447220463	0.542716770972869	-2.88276418913696	0.00394202419882572	0.0369003567320879
Q8IWB1	26.1056861357414	2.59796389347482	0.900621686886583	2.88463394930661	0.00391869011767474	0.0369003567320879
P31722	417.83320247611	-1.24913085072443	0.439466193321829	-2.84238212109677	0.00447777865696329	0.041602634431059
Q502X0	3.39256750613132	-2.56371528921851	0.901894660948265	-2.84258838667809	0.00447488213116346	0.041602634431059
Q9Y5N5	3.67100624203742	2.0380668038101	0.718690086303596	2.83580759307867	0.00457099747668802	0.0423148498294851
P30793	24.3890651743653	-2.75558085531405	0.973524621191092	-2.83051994303199	0.00464724138837817	0.0428653492682535
Q62255	4.38686873056766	-4.96573312490731	1.75620241344762	-2.82754031476305	0.00469071087924897	0.042964088858515
Q14314	262.171580343992	-1.79059741628899	0.6332835890045	-2.82748115911821	0.00469157760920771	0.042964088858515
Q90871	22.1537705044201	-2.36261107725483	0.836442778666126	-2.82459378873768	0.00473405910704762	0.0431982893518096
P12955	747.245112970187	-0.970479002641042	0.345680309332318	-2.80744658125169	0.0049935961172923	0.0448899676587009
O35161	157.264828931483	-1.00902470736235	0.35920222848003	-2.80907140145554	0.00496846259339437	0.0448899676587009
P98160	242.746530865518	-1.53708061328375	0.54692513870912	-2.81040402880667	0.00494793430476277	0.0448899676587009
A5D7F6	14.7240638902979	-2.00710970959297	0.715148373516505	-2.80656404170183	0.00500729580537368	0.0448899676587009
Q9HCD5	559.985902886384	-0.594437631159589	0.211746135159969	-2.80731277909987	0.00499567095004236	0.0448899676587009
P42128	56.2839952390129	-1.08652731708909	0.387845570637521	-2.80144314991946	0.00508746039904764	0.0452908059915217
Q8N1I0	12.0907122922733	-1.9403851204	0.692450759794723	-2.80219942422364	0.00507554881120195	0.0452908059915217
Q9D3G5	29.2665299244414	2.34277005986044	0.837864297543358	2.79612112215487	0.00517200131736399	0.0458114865572881
Q8N5H3	77.0449689166853	-1.73701730226679	0.621359969291995	-2.79550886460552	0.00518180806851517	0.0458114865572881
P14791	163.969761324181	-1.92638977996596	0.68973472557918	-2.79294300913781	0.00522308932006879	0.0460172179750888
Q9JLI7	29.6458911359156	-2.56583559145844	0.920405566094883	-2.78772281043977	0.00530799391584913	0.0466045513917337
Q9PWF7	937.250936483878	-2.62553173583335	0.944303440065222	-2.78038988786487	0.00542936690080972	0.0475069603820851
Q0IHQ3	23.2660197904919	1.09284483193085	0.39377061520233	2.77533363267677	0.00551451049966168	0.0479237221994408
Q9D7I9	625.40790604814	3.42034755110822	1.23228276404663	2.77561907940374	0.00550967187952287	0.0479237221994408
Q5F3X0	5.97072159286195	-1.19476125387802	0.431899088775411	-2.76629723222061	0.00566968316707599	0.04910522200637
Q9D3W1	4.6693729836072	-2.4378702219308	0.88376735035235	-2.75849772110143	0.00580677100573506	0.0501226348636929
Q63HK5	76.6734886100277	-0.979538399757646	0.355446141260327	-2.75579978526265	0.00585488236369569	0.0503677590546885
Q15560	72.649504602558	-0.89769326741981	0.326020406095161	-2.75348797387175	0.00589639364840339	0.0504038755959412
Q6IA17	83.7430310886456	-2.90312475291493	1.05438997521939	-2.75336907704463	0.00589853573510231	0.0504038755959412
Q91771	39.6948904706156	-2.03205679833642	0.738619998653183	-2.7511532344666	0.00593858567866223	0.0505769546966067
P17948	8.53494764123304	-1.55351295779227	0.566323514014691	-2.74315460924332	0.00608520267552567	0.0516106780575943
Q8BZT5	4.28018118784123	-5.20471144085552	1.89791058787056	-2.74233753376926	0.00610036194653365	0.0516106780575943
Q01978	11.0453154873029	-0.797168751976395	0.292121707907733	-2.7288925485407	0.00635474065225796	0.0534090867319707
Q7ZYQ0	73.8644790566474	2.53006778380293	0.927119372094805	2.72895579572057	0.00635352199990509	0.0534090867319707
Q969V4	6.2326394372062	-2.87686341407202	1.06454464430107	-2.70243566530818	0.00688335039086993	0.0576621647497465
Q9P225	1.0560323236948	-3.19721992009799	1.18403956559516	-2.7002644278115	0.00692843840306785	0.0577589383677798
Q9NWH7	4.32570183373926	-2.49576069121372	0.924536349331884	-2.69947276060837	0.00694494408537761	0.0577589383677798
Q91WK1	66.4622037451725	-0.780452525277617	0.289204092810799	-2.69862199283673	0.00696272133748579	0.0577589383677798
Q6IQ55	29.1011670968923	-1.50128481633765	0.557390159992182	-2.69341822675647	0.00707234918139611	0.0584784859497316
Q6P823	1775.53726793598	0.448705117040182	0.166729907982603	2.69120952844885	0.00711934654608099	0.0586771949201191
Q99315	3.65587879579502	-2.24880002779797	0.839674947234473	-2.67817925877692	0.00740235900884012	0.0608135925002781
Q1LVW0	36.7822807713163	1.96240399589897	0.735473923994647	2.66821695763242	0.00762549989808495	0.0624460007679713
P24727	8.97403033185982	1.70714807968506	0.641517389782802	2.66110959246646	0.00778836026277238	0.0635759120491483
Q90578	24.595138373396	2.47824021309906	0.93199704562125	2.65906445169803	0.00783579714941451	0.0637224596668179
O77735	112.333075364732	-0.645840313231547	0.242962570705904	-2.65818850761712	0.00785619365755289	0.0637224596668179
Q99996	4.68239409516001	-1.38070102079255	0.521175406495854	-2.64920601314585	0.00806811332774166	0.0650284843923658
Q863H1	84.5569395850733	1.44011065237148	0.543472718675203	2.64983062237598	0.00805321332630233	0.0650284843923658
A8K855	29.3183700602796	-1.82850231804588	0.690709158214533	-2.64728257371383	0.00811415196059826	0.0651938938972596
P82251	12.4784058664705	-4.06034204501555	1.53478407909819	-2.64554610665581	0.00815591713622545	0.0653240385048778
Q5RET2	28.8878350301323	1.28305125594274	0.485585498768199	2.64227671377647	0.00823507444521315	0.0657519225234987
Q08AX9	6.02708482262482	-2.0672062785748	0.782898647678054	-2.64045197255837	0.00827955268773612	0.0659011125145352
P11233	40.6800508767349	-0.758778149780195	0.287763121871813	-2.63681511669936	0.00836884302299557	0.0664049500737692
G3V9H8	6.66032126990214	-2.47983118514897	0.941011089293086	-2.63528370001663	0.00840669864525519	0.0664988081691238
Q96LT4	5.39987014361099	1.94954877982162	0.741299373990543	2.62990749516874	0.00854081047268663	0.0673511443139331
O95810	479.241164733863	-1.1485020909889	0.437350478632918	-2.62604512193268	0.00863833653820613	0.0679106149388205
P48767	1.48209458728219	-2.72434332883568	1.03837158106654	-2.62366900106937	0.00869882770094062	0.0681763950181082
Q8BTV1	5.03449980046192	-2.81902815236693	1.07547360951631	-2.62119695678518	0.00876216241043258	0.0684627674576613
Q640S6	174.93621705508	2.88842078045064	1.10330930970349	2.6179610332726	0.00884569056796091	0.0689046932961589
Q9EPW2	64.972296863662	0.824519695005337	0.315161345432176	2.6161828122503	0.00889189359939483	0.0690540673144492
Q6INN8	21.171962262195	0.665572130348668	0.255035090939804	2.60972765706882	0.00906143303860577	0.0701574588292053
Q7ZXF5	42.3651906513653	-1.24718002708391	0.47908991467555	-2.60322747125355	0.00923506575508751	0.071285779469029
P38531	73.3443639565708	-0.726451954374232	0.279608453482607	-2.59810440394793	0.00937399877035238	0.0721402616212359
Q499U4	11.9631502315518	-2.43255434924111	0.936834385669468	-2.59656817304245	0.00941602183165082	0.0722460533929965
Q8NF91	8.27583647619166	-1.61002297176397	0.620759909217574	-2.59363233330145	0.00949679839362897	0.0726476643584492
Q3KPS4	33.5358724173178	-2.5234793958727	0.974697367864661	-2.58898759663327	0.00962585615611669	0.0734151118772482
Q5TCS8	14.5620397729211	-2.36024242185933	0.912700407415107	-2.5859990887304	0.00970971872549459	0.0738343194751151
Q02742	6.70101957116306	-2.76649543354048	1.07063270657891	-2.5839818049091	0.00976669466406561	0.0740471954501117
P48597	205.624813522333	0.718301860179082	0.27839446752545	2.58015853031784	0.00987549685602881	0.0746505753466083
Q70Z35	4.1842739051133	-2.05870002719843	0.799421900640874	-2.57523596182194	0.0100171722560312	0.0753597230019176
Q9P2P6	70.9292308023852	-1.04420300072601	0.405539042619395	-2.57485196488471	0.0100282997341104	0.0753597230019176
P43234	26.4274223941755	-0.76975764761262	0.299486783553996	-2.57025581722819	0.0101623440682101	0.0761430765228057
Q5I0K7	32.0615377763604	0.795717343765873	0.309723819482581	2.56911898185675	0.0101957444047049	0.0761699618538629
Q8TD16	412.769308044299	1.53668305731376	0.599644347378631	2.56265745525899	0.0103874475524947	0.0773758848298076
P62191	292.876256463954	0.709553110671628	0.277443556473616	2.5574683358671	0.0105437156571556	0.0783116090233504
P98203	5.47134637135645	-2.09126527250718	0.818810062862939	-2.55402976509002	0.0106484153265685	0.0788600033605287
A2VE13	260.33586922063	2.1220480603392	0.831560018589876	2.55188803321459	0.0107140943896297	0.0791170842933636
Q5VT97	13.8847398635807	-1.83223038708183	0.718769998061594	-2.54911917862885	0.0107995387228701	0.0792902820147258
Q9D2H2	11.3819685647367	-2.16553634708688	0.849682021311719	-2.54864324861643	0.0108142863439836	0.0792902820147258
Q15468	7.43841119442328	-2.56400455854811	1.00623546524621	-2.54811587059371	0.0108306490892913	0.0792902820147258
Q8BW94	1.70540734232017	-3.27390830020283	1.29041202006007	-2.5371030719711	0.0111774039885006	0.0815950491160546
Q9HCU4	153.634472632608	-1.28250570058702	0.506059334599519	-2.53429906910414	0.011267252382354	0.0820166092219785
Q8IVE3	9.60580323317418	-2.40490547314994	0.950203172643296	-2.53093816395069	0.0113757901579694	0.0825714314023063
Q14324	11.9576259420297	7.42889901808693	2.95165710815093	2.51685705550696	0.0118406857237752	0.0857024136664184
P70627	88.5418403412565	-3.58017247003089	1.42427335745461	-2.51368352240274	0.0119477596354688	0.0862331239226635
Q9GZN2	20.5011995587858	-1.01504031438792	0.404288959119487	-2.51068027333373	0.0120498779108363	0.0867251776399625
Q8AWH1	189.356527104703	-1.73367824844269	0.691671624357546	-2.5065048028434	0.0121931401161097	0.0875097556085962
Q92179	14.6303515164452	-2.25972363635709	0.902220438243294	-2.50462474642781	0.0122581369830865	0.0877298038985605
Q9UGQ3	55.2774780358945	1.80094061090886	0.720023369747591	2.50122521931503	0.012376444352575	0.0883290930749415
Q8BJS4	7.52331895859307	-2.21369862059912	0.886611146727399	-2.4968089209911	0.0125316462591397	0.0891876217050192
Q9Y2I7	4.82460082558324	-1.29952527522199	0.520911125108623	-2.49471591713654	0.0126058007135425	0.0894661689530587
Q9NUV9	3.23767753796112	-2.60571723040341	1.04890545612781	-2.48422507022016	0.0129833719458018	0.0918906241593452
P25155	120.057261050912	-2.76762587205001	1.11750159572044	-2.47661916783731	0.0132633339729884	0.0936127577375289
Q6P0N0	12.2492254182942	2.01677273233307	0.815379987025845	2.47341456060185	0.0133828799946744	0.0940926818068897
Q6R5N8	41.0624546688309	-1.61937826734366	0.654869798720321	-2.47282478212933	0.0134049848053651	0.0940926818068897
O75626	24.7420644439712	1.22240001253072	0.495031550579288	2.46933758282733	0.0135363451580009	0.0947544161060065
Q9QXM0	29.1200655550355	-0.800987055357694	0.324832629262307	-2.4658454330057	0.0136690304539574	0.0952063442656077
Q07217	49.9003870092068	-2.37158547317047	0.961839197640939	-2.46567771305969	0.0136754318377605	0.0952063442656077
Q3ZBV8	109.517163264474	1.71809730785388	0.697349766584416	2.46375261049994	0.0137490972614518	0.0954590856060033
Q8N6G6	5.55637681574785	-1.62813221419835	0.661738346624507	-2.46038668078307	0.0138787392945835	0.0958383213450292
Q5R9Q6	20.0205167384178	0.683539450718253	0.277807848929953	2.46047566096883	0.013875298296435	0.0958383213450292
Q96S86	10.9931550146296	-2.42960875758869	0.988141451199744	-2.4587661560385	0.0139415393787092	0.0960124881741291
Q15911	37.9004106750079	-0.829523471323248	0.33856808237392	-2.45009353955317	0.01428191074123	0.0979046155255231
P24898	120.381293253013	0.821259252314098	0.335233038354917	2.44981597382003	0.0142929243017691	0.0979046155255231
Q96JG9	17.2954871239455	1.02423896768371	0.418842346799495	2.44540451917108	0.0144689754382972	0.0985819526529316
Q5R533	475.144120287987	-0.640721055797044	0.261988238146502	-2.44561000268553	0.0144607327908574	0.0985819526529316
Q9BQ31	5.13712735218248	-2.2523421447002	0.922586693932914	-2.44133387085678	0.0146331192795059	0.0994351589338767
Q9BZW7	1.18093246770831	-3.3499459305802	1.37339243696717	-2.43917604350422	0.014720794965457	0.0997655998322087
Q6GM78	20.0500549329321	-2.17171131407658	0.891287419859741	-2.43660043403096	0.0148260516472053	0.100213126874628
Q29RQ3	8.66393884162742	2.05602383766967	0.845167875022123	2.43268100744583	0.0149874982934982	0.100687607785998
Q9UQQ2	11.9585398531762	-1.47076788682956	0.604735296913023	-2.43208540056675	0.01501216724787	0.100687607785998
Q28488	40.5205184929947	-2.54260258876207	1.045465238887	-2.43202977410221	0.015014473020143	0.100687607785998
Q9NWR8	63.5739000464662	1.29698288229874	0.534344715206171	2.42724002949727	0.0152141863178916	0.101614325231959
A4IJ21	14.8637111110167	-1.98335473059681	0.817268039334516	-2.42681058739531	0.0152322060915226	0.101614325231959
Q9NPF2	85.108917756249	2.05251700783355	0.847997543739317	2.42042801065532	0.0155022484525831	0.103146470823827
P58659	2.59995780724547	-3.61655579100691	1.49510464803225	-2.41893154152571	0.0155661694362026	0.10330276080389
A6QR46	7.19653048474835	-1.30655143870703	0.540592171832845	-2.41688930543933	0.015653776767834	0.103615024978798
Q96EL1	4.72205290677675	2.18499408849781	0.905906961387579	2.41194094054764	0.0158678516472466	0.104760622632339
Q91615	39.6026481819294	0.772186675608205	0.320325244079319	2.41063322320297	0.015924854123282	0.104865985270581
Q6ZMI3	155.760187165431	1.26007512994419	0.5234308045467	2.40733850396031	0.016069267608581	0.10503844771295
Q96JK9	24.2976656562838	-1.02753278822534	0.42668959263194	-2.40815057589578	0.0160335665328407	0.10503844771295
O88632	59.5861335294417	-1.39579556103879	0.579836558678737	-2.40722241491528	0.0160743769298487	0.10503844771295
Q80WV3	95.7121124126451	-1.67602862478192	0.697943594796889	-2.4013811965273	0.0163333117937799	0.106187306954472
P04354	118.191251858369	-4.42154959669764	1.84122482577302	-2.40141754271714	0.0163316893418189	0.106187306954472
P98161	28.8136804129586	-1.59394085761141	0.664782440046919	-2.39768796765888	0.0164989133488647	0.106945511918744
Q6ZMY6	1.51564263639922	-3.71153173921568	1.54846042918907	-2.3969173956608	0.0165336505706082	0.106945511918744
P51693	53.5829585368281	-1.76345083409287	0.736636165926598	-2.3939237790133	0.0166692124266057	0.107550095328226
Q63810	548.787371714607	0.55815004298841	0.233863461430849	2.38664919938102	0.0170027066680102	0.109150541549663
Q5EAU9	6.41247821402798	-2.5276463366599	1.05888305925135	-2.38708733185985	0.0169824565635122	0.109150541549663
Q4LDE5	36.6063579076019	-1.5590377217906	0.655010219747711	-2.38017312522404	0.0173045059623475	0.110809555723804
Q8NEA6	15.2104117139464	-2.1088971696545	0.886637706977582	-2.3785331404903	0.0173816744140178	0.111025445319539
P26697	616.534002021156	2.30967441682832	0.971583546058712	2.37722677190002	0.0174433605332509	0.111141611377696
Q7SYI5	130.801409460058	2.3472499310048	0.988526531006971	2.37449360981112	0.0175730403886058	0.111689348738527
P35991	5.90409362658411	-2.54018003495395	1.0751553236397	-2.36261680438388	0.0181464220158118	0.115047415013398
Q8WY36	27.513440929043	-1.21865351501375	0.516209149923086	-2.36077472705651	0.0182368049117885	0.115049472962023
Q6A1G2	21.9831773585996	-1.87834230138997	0.795367922526465	-2.36160177974423	0.0181961763140598	0.115049472962023
Q71R50	10.5504987801255	-2.35091830593932	1.00099321644803	-2.34858565204011	0.0188448644012251	0.118592681145641
O54827	73.1362926712322	-1.63786570129944	0.699229518852646	-2.3423863797784	0.0191608670882564	0.120002816265522
P19237	177.803630677599	6.35614975969558	2.71358132771293	2.34234724965943	0.0191628763351596	0.120002816265522
Q8NHP8	251.957423527131	-1.33817343485918	0.572459599072557	-2.33758580872285	0.0194087448290565	0.121245337501807
Q8JFZ2	658.845757805793	-2.4551106786612	1.05121964251357	-2.33548782706417	0.0195179510861587	0.1214256709056
Q91YX5	21.5781499007821	-1.52136772613806	0.651491870398384	-2.33520600219885	0.0195326617386307	0.1214256709056
Q9UP65	311.051543921132	2.1961036006172	0.942740124740271	2.32948990181386	0.0198331273496335	0.122696465807055
A1L272	15.0065212874139	-1.79286498185245	0.769393366581171	-2.33023192001137	0.0197938967680666	0.122696465807055
A6NKB5	3.479592426564	-2.26228195064005	0.972278645607344	-2.32678354179721	0.0199767888071722	0.12300155799631
Q6P7Q4	950.558018301131	0.645631986007955	0.277482658730397	2.32674715227972	0.0199787266412793	0.12300155799631
P79953	59.5549791452849	-4.05763762105561	1.7465231570717	-2.32326585801406	0.0201648747549077	0.123849170670166
Q9Y2E4	45.8614588753635	-0.674926416107482	0.290909941450296	-2.32005277214907	0.0203380227395079	0.124116598616481
Q08999	166.874962498177	-2.1901950354839	0.944149409549239	-2.31975470548624	0.020354150614601	0.124116598616481
O60239	55.2460410080884	-2.73934970536888	1.18069876148243	-2.32010890053742	0.0203349869764265	0.124116598616481
Q9H1P6	4.04013303845986	-2.68012210735112	1.15804761976821	-2.31434533571907	0.0206487868354695	0.125613453249106
Q0VGW6	9.43653903248947	-2.67534043810315	1.15766977251188	-2.31097027980464	0.0208344965562561	0.126442134682267
P49652	30.7425170636143	-1.28633535395622	0.559201413714271	-2.300307764625	0.021430790093029	0.129446025266405
P52746	10.9180734043044	-1.32969880954998	0.57798704879145	-2.30056852022954	0.021416032106092	0.129446025266405
Q1JQA4	24.7847706568972	0.95820718346003	0.417968807801509	2.29253275740872	0.0218749195408128	0.131506869239475
Q6GPV5	143.550344503666	-0.637259013562156	0.277884272262759	-2.29325326105388	0.0218334283955138	0.131506869239475
Q91437	2.50642868538431	-2.66578600430549	1.16509746657784	-2.28803690744906	0.0221353718929064	0.132449356408374
Q9BPW9	29.7676149145846	2.37365199746337	1.03723932761878	2.28843231668881	0.0221123574692797	0.132449356408374
Q8WXG9	3.58337714350449	-2.14727440688576	0.940410592165318	-2.2833371133577	0.022410518468219	0.133782417491354
P28570	55.6623954956068	-1.40331736795879	0.615890316629663	-2.27851831741431	0.0226957144113197	0.134634507481749
Q5ZKH6	2.50098875292411	-3.01659114893421	1.3232608986208	-2.27966469203338	0.0226275829175273	0.134634507481749
Q5ZKC9	79.3495785137365	1.80934481667287	0.794179824899779	2.27825583066304	0.022711339618252	0.134634507481749
P56747	74.838953665366	-3.33854834153392	1.4673541911352	-2.27521641448484	0.022892950666206	0.135396965167029
O75970	3.53397302838085	-2.13336943461335	0.939147555939506	-2.27160196618855	0.0231105620330267	0.136368327931601
B4E2M5	8.44141622018738	-1.76360904408875	0.776916841590481	-2.27001005729048	0.0232069728355501	0.136621694918964
Q0II59	5.06683321340153	-1.25697877880228	0.554107893150147	-2.26847297131297	0.0233003945877662	0.136638305435566
P52292	6.52670636582466	2.22640689836423	0.981572430909024	2.26820439150107	0.0233167519255995	0.136638305435566
Q4VAE3	151.971500067978	0.649401406674551	0.287064226067537	2.2622164230306	0.0236840351227179	0.138444524311573
O35344	292.858393034249	0.402589246694127	0.178088468509553	2.26061378405605	0.0237831834377792	0.138444524311573
Q0V9R4	63.208347958934	-1.97621911703601	0.874222954380369	-2.26054361434231	0.0237875327486421	0.138444524311573
Q5PPR6	31.2774148994468	-1.26592550846524	0.560931776051235	-2.25682616409595	0.0240189391757715	0.139473612713855
P61087	69.4813941951146	0.446332649851661	0.198389194749647	2.24978306109313	0.0244627198022064	0.14172845599691
Q9I9M5	483.197892280333	0.785884737447264	0.349944846771405	2.24573884912964	0.0247207402266873	0.14289930153662
Q96LL9	37.0877959356248	0.752523215585019	0.336997167816707	2.23302534101508	0.0255472733062498	0.146681535499928
O14498	85.9364871040119	-1.92912208110494	0.86385988170968	-2.23314234397248	0.0255395590032578	0.146681535499928
Q66KX2	17.8687117653483	1.82471585768829	0.816763465657353	2.23408114394503	0.0254777344543438	0.146681535499928
Q86TI2	2.3280397777698	1.23645415766365	0.554699760616728	2.22905118309215	0.0258104994600018	0.147771953649396
Q9BZ23	2.11612968805322	-1.88677750093029	0.847020062247681	-2.22754759305638	0.0259106987220858	0.147771953649396
P28227	10.9577724183581	2.45202328685404	1.10058183236818	2.22793363904426	0.0258849405729663	0.147771953649396
Q8N8Z6	7.49527809045445	1.94596767280046	0.874827379802452	2.2244018851352	0.0261214171434762	0.148641917152743
Q5R2J2	5561.11933955967	3.06235782819769	1.37857390163622	2.22139547583412	0.0263241871942579	0.14946288506962
O42296	144.449024968922	-2.18153112305387	0.983001998390935	-2.21925400622257	0.0264694487611812	0.149954415930861
O95171	175.442520189346	1.80420197778627	0.813777668203946	2.21706990530748	0.0266183149346758	0.150310636771054
O88587	17.7621866642309	-2.11256947404227	0.953064695676968	-2.21660657836213	0.0266499876545156	0.150310636771054
Q1XHU0	33.102846033295	-0.931724072666789	0.422146156453225	-2.2071125330026	0.0273061983998101	0.152998545858585
P41971	31.9881582451067	-2.05599234684921	0.931486781229569	-2.20721580625684	0.0272989860108056	0.152998545858585
Q92182	2.36273341857705	-2.54709057941611	1.15394527231576	-2.20728889014343	0.0272938829776641	0.152998545858585
Q96RW7	8.67390579968268	-1.87175254558602	0.849816096183219	-2.20253835387753	0.0276273030011608	0.154458991614805
Q6PEV3	105.033115662436	-0.458846931346178	0.208741354591021	-2.19816016929267	0.0279376939779201	0.155513743166854
Q5EAE6	340.49142052069	1.369553971437	0.62286413868652	2.19880048693296	0.0278921118730481	0.155513743166854
Q4FZY0	276.223520581602	-0.739335920070261	0.337724944192852	-2.18916586643383	0.0285847865862503	0.158425444095162
Q9H159	19.8871458792279	0.957608201631265	0.437362604794668	2.18950635269982	0.028560057326315	0.158425444095162
Q9TU53	335.572454587498	-3.31242880779525	1.52060658639417	-2.17836016063172	0.0293792334645738	0.162476063857113
Q91X49	552.652779419428	2.50191127470637	1.14955332672292	2.17642036828224	0.0295238421339313	0.162923146117051
O42409	1.54448199494389	-3.11373819772966	1.43559528273139	-2.16895265342848	0.0300862786552796	0.164967941336435
Q8NHQ8	45.3438460774892	-1.70943026276785	0.788144925104866	-2.16892884584697	0.0300880863650798	0.164967941336435
P57101	39.2775992666556	-2.02062809385771	0.931613717921334	-2.16895485219587	0.0300861117075678	0.164967941336435
Q7Z3D6	30.8756608240758	-1.87400125567368	0.866393853586686	-2.16299001651006	0.0305419474881534	0.166976785098369
Q08D11	67.5723148654061	-1.40978203415863	0.65194395179268	-2.16242827359942	0.0305851802058852	0.166976785098369
O15484	40.9894232094731	-1.27883910756708	0.592095024086005	-2.15985450906495	0.0307839343311404	0.167346706842689
P18735	4.26101788403913	-1.33563007679718	0.61837398432358	-2.15990664332069	0.0307798973836751	0.167346706842689
P24342	9.68735813986351	-6.38275746595184	2.96132214914708	-2.15537423639985	0.031132560779392	0.168882574928549
Q9IB75	422.184845492162	-1.21763054001109	0.565729821656346	-2.15231810910394	0.0313723084983436	0.169822559773873
O42130	87.5551669573094	1.16334312361871	0.542931375129503	2.14270748921303	0.0321365936393031	0.172861045786146
Q8N8X9	12.72636193064	2.299945488143	1.07323732145451	2.14299805100515	0.0321132548693084	0.172861045786146
Q969P0	140.82578169017	-1.08681761332397	0.507008346478755	-2.14358919507356	0.0320658172921971	0.172861045786146
P58505	4.01450157958176	-1.85556642935013	0.867550078536811	-2.13885800400097	0.0324471701190751	0.1741649572568
Q9CZP0	18.2586026276023	1.25307669510053	0.586269564525709	2.13737292693042	0.0325676716012399	0.174445284991966
Q9NR61	11.1359414317407	-1.69786303143035	0.796197712011292	-2.13246409254473	0.0329687133343791	0.176223980270583
Q5RA81	18.4801158038986	-1.16685051517563	0.547425397717044	-2.13152425890689	0.0330459760938868	0.176268202337956
O94919	110.085394566402	1.34765545071405	0.633616655189304	2.1269255466642	0.0334262698565804	0.177925248924089
Q6DED0	239.417611483992	-0.497978713350087	0.234409921561018	-2.12439264530218	0.0336373244844442	0.178676432552505
Q9H0I3	1.54928432485705	-2.22776932318942	1.04944449227479	-2.12280815192091	0.033769931461006	0.179008661582719
Q6T4R5	11.2215393357471	-1.08110373994997	0.509539943293835	-2.12172520364421	0.0338608208606989	0.179118834987755
Q9UKP5	4.3258270887175	-1.74069859647989	0.823915853494599	-2.11271404609682	0.0346252503395255	0.182407246633995
P18749	15.7599661544989	-0.950190333027268	0.449699892375535	-2.11294320754203	0.0346056290925624	0.182407246633995
A6QP57	936.674645631186	3.25599857867958	1.54218922078895	2.11128345003857	0.0347479557010412	0.182677009909795
P13351	8.35462908995524	2.07037397225964	0.981701762653798	2.10896430160507	0.034947663117591	0.183349649415698
Q61606	2.53987016205199	-2.94733413231407	1.39871939654	-2.10716612610425	0.0351031820471318	0.183412331555055
Q9Y617	167.49532786677	1.43175612219221	0.679240363113612	2.10787844766629	0.0350415049252056	0.183412331555055
Q96IW7	15.6635185599885	-1.45042898526017	0.690177493397716	-2.10153040215751	0.0355944320983241	0.185599538798404
O43439	6.47938013608268	-1.71210963016381	0.816799344585386	-2.09612023015627	0.036071526849419	0.187704177393616
Q92824	29.251576450007	-2.17851206311371	1.04082892829772	-2.09305487567171	0.0363442562133193	0.188519607381621
Q7ZW25	188.307619263028	1.49953477626818	0.716554508023575	2.09270161512799	0.0363757989977061	0.188519607381621
Q5Q0T9	24.1547361489233	-1.45588229872915	0.696101341374158	-2.09148038108233	0.0364850233040763	0.188702903931002
Q32M88	3.17796803549366	-1.52948984185214	0.731888501224466	-2.0897853146938	0.0366370891136526	0.188725327994722
Q9P2K1	15.423031141482	-1.55631404061268	0.744444121065982	-2.09057200745191	0.0365664472391088	0.188725327994722
Q5M7N9	182.111305423784	1.29072989580127	0.618370116579502	2.08730962443804	0.036860155353485	0.189492347943972
Q9WV04	0.908292845119036	-2.60933948435265	1.25203147058631	-2.08408458225953	0.0371524742166162	0.19061158960533
Q96HW7	41.0416600228	-0.561864470065907	0.270087768365901	-2.08030327869096	0.0374977242679758	0.191997365740838
Q5UIP0	102.840939005321	-0.6484329953595	0.313053630099177	-2.07131600791236	0.0383292742796552	0.19517784891636
Q90WG1	4.38208381637363	-1.57864663246157	0.763122175668758	-2.06866827199476	0.0385772264981455	0.19517784891636
Q9UIQ6	213.52412045998	-0.79787282015454	0.385509004110325	-2.06966066070458	0.0384841331379465	0.19517784891636
Q9HAT8	15.4546163216674	-1.4839160984926	0.71678472757129	-2.07023955926156	0.0384299164247382	0.19517784891636
Q8BGV0	23.309102654187	-1.50436931763234	0.72710450247882	-2.06898638710625	0.0385473641417274	0.19517784891636
Q96JQ5	145.442201317761	-2.02825224557104	0.980100807314118	-2.06943227720553	0.0385055402582305	0.19517784891636
Q66II5	39.7239447271317	-0.58324603140521	0.282207116563885	-2.06673041596801	0.0387595634522246	0.195247776854073
Q9D0N8	19.6528681895851	-1.72841205508737	0.836413751246431	-2.06645580911561	0.0387854609294194	0.195247776854073
Q86YP4	1.48780017155638	-2.12016353177548	1.02617359494178	-2.06608661753352	0.0388203016210837	0.195247776854073
Q90687	9.13473552341989	-2.13208162818158	1.03352426497323	-2.06292362979674	0.039119884663891	0.196367986868844
Q9NQX4	26.3321458198295	-1.81852082145468	0.883406767706476	-2.05853168430662	0.0395391230045684	0.198083253483671
Q13506	13.9623698418053	0.792214505856778	0.385234318107833	2.05644842273638	0.0397393129371972	0.198696564685986
Q5VZL5	14.6971435752901	3.64730294207038	1.77586611956744	2.05381638958165	0.0399934660428455	0.199576769022403
Q8NAP3	59.030649721627	-0.588538990184629	0.286707700421317	-2.05274915643971	0.0400969119103624	0.199702943335236
Q02974	24.4466106253887	-1.35332129985577	0.66034180185199	-2.04942545824035	0.0404205299433372	0.200923062266978
Q96RE9	30.2691039077604	-0.750102017457781	0.366759474605698	-2.04521510525178	0.0408336559325641	0.202542323348372
Q8BKK4	0.554273338634526	2.35942383339229	1.15449158370032	2.04369080442317	0.0409841022196118	0.202542323348372
Q803X1	18.0009544589105	2.02281545001335	0.989766129927075	2.04373072471412	0.0409801561638349	0.202542323348372
O73872	2964.76673045433	1.72515000524508	0.845783084960145	2.03970738587941	0.0413794788498402	0.204101483516104
Q9H4F1	4.52181108518785	-1.71582324170364	0.843814989400018	-2.03341166399953	0.0420109499085397	0.206816911399459
Q9Y2F5	79.837706645088	-0.514281466383593	0.253135003252139	-2.03164896113294	0.0421892063055755	0.206897163360356
Q9CR95	30.7077457641002	-0.923258728305116	0.454377273083418	-2.03192101145344	0.0421616530529087	0.206897163360356
Q9BXB5	26.9500550589734	-0.794271449777905	0.391518308521489	-2.028695548817	0.0424893095572125	0.207969704825054
Q01841	212.552340839817	-1.47864296558093	0.729912592815664	-2.02578086764747	0.0427872453755626	0.209027556280234
Q8IXK0	1.54111679224172	-2.81993879224252	1.39502921779111	-2.02141916189226	0.0432363927575695	0.210818670793111
Q5F3W3	139.381059091161	1.42589121463171	0.708131234383794	2.01359740313178	0.0440518193093889	0.214385520639026
P13612	15.3054521563353	-1.79710069963863	0.893911470283468	-2.01037883434783	0.0443911088791084	0.215626013661829
Q6XCF2	19.5330336086525	-1.02358968058552	0.510054423037007	-2.00682443746058	0.0447683598437642	0.217045843265309
Q5MNZ9	5.94657172841322	1.14721985563244	0.572543429572447	2.0037254754441	0.0450994757658275	0.21823704655623
Q3ZBW7	51.3528673881874	-0.760703089714008	0.379893832690379	-2.00240968463943	0.0452406877416086	0.21850653531155
O42260	14.2307395623336	-1.41725729644978	0.70837573519207	-2.00071406464184	0.0454232128550972	0.218974167631648
Q86UX6	4.9917607672081	-1.85795436684622	0.929416690956211	-1.99905422930882	0.0456024866773912	0.219011942595366
O95932	104.165469894745	2.93738335046255	1.46921313123627	1.99929015607892	0.0455769686441804	0.219011942595366
Q06441	213.032983425575	2.23089242476327	1.11861460142647	1.99433515521646	0.0461154398010992	0.220645971332974
Q5ZJU4	19.6173087955468	1.19847864448019	0.600861283973921	1.99460121070508	0.0460863914453612	0.220645971332974
Q2M3R5	5.52508549311294	-1.81006702115743	0.908345371066449	-1.99270792675732	0.0462934388884568	0.221083619364499
B1H2T2	111.15088671857	-0.627936531078914	0.315504552249598	-1.99026139750322	0.0465621480136322	0.221952030176922
Q6UX06	108.102945155619	2.76040289355476	1.38981234139363	1.98616950745075	0.0470145054350002	0.223417999898942
Q93099	539.087001364112	-2.85244143565179	1.4363479032234	-1.98589870131773	0.0470445729728497	0.223417999898942
Q8C1B2	58.6420555210214	1.39701032862267	0.705467529993475	1.98026169770789	0.0476741303016477	0.225987760520798
Q3L254	8.07933380749211	1.73089909846795	0.875721260177442	1.9765411406333	0.0480935209949484	0.227553603966839
Q08189	37.6424484266391	1.07087302590377	0.542772240217574	1.97296940881595	0.048499047749765	0.228800329263603
Q8N614	3.58042657923221	-2.00249307224153	1.01513141697787	-1.97264417074502	0.0485361168144317	0.228800329263603
Q78EG7	897.29125635349	0.440494025860543	0.223590805989816	1.97009006658622	0.0488280491628644	0.229014051664571
Q09666	4407.49793980248	0.678028698784826	0.344059990201671	1.97066999387926	0.0487616348429335	0.229014051664571
Q9D7J4	1.92363627332845	1.77570802437143	0.901422476806184	1.96989543755656	0.0488503554431277	0.229014051664571
Q9YGL9	43.7545282244399	0.943548266113906	0.480021504009195	1.96563749380659	0.0493404998326529	0.230354915597101
O00370	617.384739495228	1.4167864411242	0.720416195813982	1.96662214058556	0.049226789018114	0.230354915597101
Q8UVC3	13.3567029823329	1.49458004955202	0.760877242838988	1.96428538718734	0.0494970053474788	0.230354915597101
Q0V882	1011.62515306483	-0.891084723812941	0.453538539349111	-1.96473870796464	0.049444487405046	0.230354915597101
Q9NPP4	7.64079321415056	-0.906012724532574	0.462836827066135	-1.95752081846139	0.0502862665888596	0.233602565699157
P11533	8.27862707829071	-1.2554404817002	0.641928842876869	-1.95573153571635	0.0504967877431797	0.233730602688087
Q8N4M1	49.0271063839624	-1.1893489826596	0.608134295082011	-1.95573410721592	0.0504964846598727	0.233730602688087
Q96BN8	31.3898989303926	1.7163583958131	0.878700064942559	1.95329266980912	0.0507849255854068	0.234639213147766
Q6DGL7	3.48438469943985	1.31608081128665	0.67575960085097	1.94755769600511	0.0514679098051369	0.237365540707807
Q5HZL9	6.15759063112428	1.51023769198482	0.776283882042765	1.94547088625707	0.0517183304173632	0.238090692281735
Q9Z297	13.8862569810349	-1.11191514221046	0.573210919158357	-1.93980104887582	0.0524038731447431	0.240812762382767
P17481	5.60975534050393	-1.77533000060836	0.915869162299188	-1.93841006301773	0.0525732136846439	0.241157201013043
Q8N680	116.822016268085	-0.400872242737867	0.207264254072101	-1.93411181553003	0.0530993815032911	0.243134264768654
Q6IFU7	268.204467487368	2.38613289403628	1.23444569035183	1.93295898935514	0.0532412500601041	0.243347752958079
Q6MFZ5	63.7484058862263	-0.875710239228948	0.453231104997704	-1.93214946982375	0.0533410598922961	0.243368585758601
Q9JKS5	6.91556333785297	-2.1002381077913	1.0874635052849	-1.9313182443222	0.0534437085429679	0.243402273310665
Q9UK45	126.477637026139	0.383186270841236	0.198536635892238	1.93005320715328	0.0536002454682928	0.243680831265993
Q5S1U1	448.476656093439	2.68945802068156	1.39752290300755	1.92444647232163	0.0542986440912425	0.246417470076598
P35953	19.3220044262223	-1.50495360085565	0.782633115418649	-1.92293626631249	0.0544880544766034	0.246838615581067
P57088	168.744398487154	-0.502474279509052	0.261741785037387	-1.91973276042753	0.054891663933773	0.248226905045646
Q96NC0	142.629141673435	0.375817825016139	0.196321973958946	1.9142932267721	0.0555826993993239	0.250907768489881
Q5PQ09	17.77441712348	1.24648018162278	0.651618362779447	1.91289910294421	0.0557609704481668	0.251268570538036
Q9HCM9	37.3643300366462	-0.73213741162968	0.383524750925731	-1.90897043766403	0.0562659053573607	0.253097514415593
Q8N3K9	21.4220593361354	3.0514505350452	1.60145483392337	1.90542403719843	0.056724973102902	0.254600808522321
P57678	46.8294207143375	-1.30845076590254	0.686904398313481	-1.90485134338215	0.0567993975959778	0.254600808522321
Q9Y5F6	5.23345405211915	0.943840377188107	0.496377313694964	1.90145752262989	0.0572421112310371	0.256135891760595
Q9ULM0	4.77502882988694	-2.00950963656996	1.05841594624529	-1.89860105915698	0.057616949058496	0.257302049593168
A1DZY4	18.2703142506543	-1.48016996959099	0.780196851896766	-1.89717500909225	0.0578048440181913	0.257302049593168
P16527	776.031985055181	-1.21804316044483	0.641933254655071	-1.89746075875025	0.057767153174739	0.257302049593168
Q16760	4.20119628301549	-1.06202654466249	0.561091958480686	-1.89278518184118	0.0583864429568574	0.259438890008297
Q3T0D6	307.482185276503	-3.104642338199	1.64917566730441	-1.88254192670303	0.0597624728447305	0.265092218955358
Q8N5T2	10.3607799758559	-2.47599661615382	1.31649519173635	-1.88074869676371	0.0600061119750289	0.265711639681454
Q7L1W4	25.1066205238516	-1.41712162431982	0.754980444433701	-1.87703090161862	0.0605138586919063	0.267496382279966
Q15413	2.40286474249723	1.78869188547052	0.953378793417239	1.87616076403297	0.0606332079469024	0.267561047157747
Q8IZU8	190.696153339378	-0.623108579970212	0.333602495399376	-1.8678175030563	0.0617875129076396	0.27078404027276
Q70JA7	65.9997876988291	-0.638005032458689	0.341323885393463	-1.86920710727064	0.0615940058513877	0.27078404027276
A7Z019	9.1596079705501	-1.13726000626002	0.608851232740811	-1.86787830114183	0.0617790360564773	0.27078404027276
P48740	1.16544167343094	-3.01590293063199	1.61377617386948	-1.86884834431563	0.0616439166916435	0.27078404027276
Q6P773	10.7813956333437	-1.39047953901859	0.748198051740215	-1.85843779703049	0.0631068689992096	0.274681516683101
Q9NUC0	10.4051713286947	1.9588567328856	1.05354666953915	1.85929754183785	0.0629849752415686	0.274681516683101
Q9ERK0	64.1348433155465	1.31746795352172	0.708067972648424	1.86065180803747	0.062793363532421	0.274681516683101
Q90YS3	3159.19165975531	1.02579178234716	0.55178268675582	1.8590503235581	0.0630200056489857	0.274681516683101
P14087	4002.85175989496	0.819783599047215	0.441440087576138	1.85706650147812	0.0633016933808921	0.275060929571734
Q5S007	39.2615113028078	-0.78831197009537	0.424852740055982	-1.85549461206605	0.0635256279189628	0.275565329937097
Q9BZD6	6.23223502087221	1.70031126535595	0.917023094500305	1.85416406146507	0.0637156919487659	0.275921343947622
Q969G6	215.059311402549	0.689622690680622	0.372443168024164	1.85161858207553	0.0640806127895901	0.276564131211829
Q9Y5X9	21.0895633374818	1.86896690375306	1.00899307995091	1.85230894134971	0.0639814724956428	0.276564131211829
Q15772	6.75304737743671	1.82020614311241	0.9843210584258	1.8491996361669	0.0644289912616148	0.277046197380312
Q2VPM9	301.29997936886	-2.41332752635041	1.30473753646566	-1.84966513103299	0.064361829123603	0.277046197380312
Q14126	26.1081483200971	-1.97391001317127	1.06779449416775	-1.84858605654243	0.0645176076091138	0.277046197380312
Q9Y6K8	9.70674595649697	-1.21387966035349	0.657393807337448	-1.84650303487023	0.0648191991248894	0.277874251282034
P05300	1287.73785260861	-0.805656053986456	0.436768095180344	-1.84458540556584	0.0650978716218842	0.278601443875903
Q28BR5	271.647384724908	1.30788041133335	0.709989851522575	1.84211141684433	0.065458854154291	0.279677880207715
Q1EGL1	1.82382403972339	-1.68466980614529	0.915234571604663	-1.84069730144873	0.0656659296192984	0.280094240696673
Q7SY29	12.0310974677382	1.59227147220265	0.869551444442251	1.83114119627961	0.0670794709788721	0.285646747251697
Q92010	15.1897203919507	-0.506619856115758	0.277212066990865	-1.82755340204023	0.0676166046631674	0.287454949940753
O18870	143.736668181838	-0.338857035646587	0.185495093909526	-1.82677087843554	0.0677342261878061	0.287476657657549
Q66JF3	5.43269983783429	2.31489908130713	1.27046386689949	1.82208966474312	0.0684413816677794	0.289930968564459
Q5T8I3	481.083884751456	-0.550588531247961	0.302281406878613	-1.82144359103457	0.0685394540168036	0.289930968564459
Q9HBH5	67.7453817101248	0.556812800004899	0.305922297474097	1.82011185389991	0.0687419727812926	0.290307009018517
Q9Z100	34.9117621543744	-0.973716711306886	0.535896953971359	-1.81698497088104	0.0692194146300948	0.291360139011355
O60333	66.384452973555	-1.57470867308419	0.866360650392202	-1.81761333732242	0.0691232516867476	0.291360139011355
Q4R6P7	32.8534399894403	0.546443121704136	0.300938490306935	1.8157967136301	0.0694015616120637	0.291646364998064
P55212	64.0258803808984	-0.658240199307321	0.363122579726166	-1.81272175308874	0.0698747476449308	0.292180832032357
Q5QQ57	3.41716762265877	-1.6139962954521	0.890589282432147	-1.812279046346	0.0699430905248666	0.292180832032357
Q8BZS9	50.7112115062807	0.741144104750948	0.409019889415459	1.81200015923465	0.0699861718997269	0.292180832032357
Q96IP4	218.262259796041	0.86115631761531	0.475188042060212	1.81224324139493	0.069948620313553	0.292180832032357
P47224	140.758963890461	0.470855561535921	0.260210086437423	1.80952079138237	0.0703701330552476	0.29282685660612
Q9GKV7	0.783558687830149	-2.04468974187793	1.12988960164419	-1.80963674584007	0.0703521376133717	0.29282685660612
P41180	12.1448995985176	-2.84979174944802	1.57562697955664	-1.80867158688151	0.0705020396735088	0.292898717667992
Q6NYB7	584.46413877387	0.819064295567559	0.454568383385906	1.80185055869188	0.0715689207152225	0.296848364330184
Q2WGJ6	10.4901790151626	2.079203430438	1.15607345192168	1.79850460797438	0.0720970790839176	0.298071257377685
O95976	4.67693299110774	-1.37402504303813	0.763835653829967	-1.79884905365257	0.0720425613586797	0.298071257377685
Q8NFJ5	185.345117962921	1.54079978135979	0.857904658975177	1.79600351302483	0.0724939583204932	0.298090250578822
Q80TN7	5.38082916171591	1.29879543003798	0.72317983854553	1.79595082828933	0.0725023376459228	0.298090250578822
Q3MI99	44.3674780849424	-1.61755922119037	0.899960087029833	-1.79736773275008	0.0722772597914121	0.298090250578822
O94921	57.6782272765563	-1.28821802126153	0.717455990048702	-1.79553594802948	0.0725683506301476	0.298090250578822
Q9TUM6	147.688477750062	-2.25328839411633	1.25551662871478	-1.79471011580542	0.0726998979975276	0.298151267068512
Q6Y7W6	44.4211066430172	-1.527568259419	0.853167692377863	-1.79046660236456	0.0733789316188734	0.300453798535611
Q91W20	42.6191295101718	1.57494843024433	0.882142043915229	1.78536828746332	0.0742015990158356	0.302851574257923
A2VDP6	15.0832358643166	2.71146840194988	1.51862143475097	1.78548013343069	0.074183470947457	0.302851574257923
Q5RE11	938.632886003479	-0.359074269734449	0.201370880009898	-1.78314893254079	0.0745620628242784	0.303837433039922
Q9BQS2	29.2403955277444	-1.99983830366806	1.12416813465446	-1.77894946673858	0.0752480471124544	0.306144522885861
Q8WV99	43.3241734032323	-1.0679381894721	0.60219245544019	-1.77341675377095	0.0761596748646157	0.308790866321643
Q8C6D4	41.3460958662185	0.613541580634761	0.346085259049747	1.77280471962132	0.076261071095482	0.308790866321643
O14975	282.180117546797	-2.49621623609849	1.40691702072644	-1.77424553070629	0.0760225459740866	0.308790866321643
Q5DRB0	17.1408083322781	1.0368307794841	0.585449044105238	1.77100089226164	0.0765605533477719	0.309512996524616
Q9UGM3	9.72029667447857	-2.36681316442089	1.33800473446725	-1.76891239877658	0.0769084947342598	0.310428442410796
Q8QG92	62.4603523353477	0.700996047015181	0.396716708622268	1.7669940080155	0.0772292317997708	0.311231367899707
P55821	6.89760752189018	-1.59984630310551	0.907447367892889	-1.76301828592041	0.0778974056274548	0.312936904682621
Q6P5G0	14.9703428378007	-1.76299722712318	0.999762569148443	-1.76341591646587	0.0778303672881126	0.312936904682621
P21359	7.12293235611953	-1.02447923687293	0.581509744181607	-1.76175764400086	0.0781102538725543	0.313299369928377
Q9CUB6	296.891491904585	0.458528017212974	0.260476297485862	1.76034449828535	0.0783494136580006	0.313766068802808
P04632	497.588004278479	0.626027191226178	0.355924813830686	1.75887481540969	0.0785987736714588	0.313875353000471
Q9H4E5	23.2379182775684	-0.796896152670412	0.45331845402232	-1.75791685866637	0.0787616568733804	0.313875353000471
Q6PF21	36.7672383321626	0.666011874950148	0.378711858835999	1.75862429287847	0.0786413440008406	0.313875353000471
Q9NR16	28.7364949673825	-1.86550169409084	1.06157767479471	-1.75729175394686	0.0788680926130341	0.313875353000471
F1MRW8	36.5377367105629	-1.78065128547728	1.0138639488438	-1.75630200433492	0.0790368552291538	0.314057799549748
Q9NV88	60.4727554023481	-1.38696463254814	0.792332080650069	-1.75048400338682	0.0800348320615824	0.317529496766061
P46778	3239.34502751775	0.429794762301332	0.245887166053816	1.74793491339546	0.0804752984101237	0.318781996027699
Q6ZT07	36.3741330832916	-1.74940721159177	1.00155696717659	-1.74668767621215	0.0806915292479518	0.319143741839809
Q6AI39	26.8074570862303	-0.933760928541485	0.534848459766738	-1.74584204458348	0.0808384028056269	0.319230477849114
Q90839	363.626259655333	-1.03906865137287	0.596116448210285	-1.74306321272036	0.0813225736086013	0.320646875879593
P78347	7.03165124250207	-1.04130615883772	0.598466101980452	-1.7399584627965	0.0818663118276943	0.322293415592849
B0BN95	142.6953520602	-1.13081507472295	0.651558305494404	-1.7355546927836	0.0826426029378438	0.324849000778755
B1H2Q6	47.9954281948668	-0.947580851445811	0.548140726721951	-1.72871820182498	0.0838595420588491	0.328621364969876
Q9NTN9	27.9053765498791	-1.57119764096244	0.90855085522348	-1.72934473830413	0.0837474140934606	0.328621364969876
Q8CJ61	31.0300864100477	-0.952523920528771	0.551558147659527	-1.72696917735817	0.0841731991919581	0.329345365904216
P62070	174.093006034024	-0.475842708406786	0.275960174931766	-1.72431659214755	0.0846507055805003	0.330202370623173
C5HGF3	17.7773903489776	-1.23125337685604	0.713759174200628	-1.72502634132161	0.0845227255184755	0.330202370623173
Q9JJA9	38.8467427015712	-1.40185834289727	0.814111277664845	-1.72194929778923	0.0850787035687297	0.33136598722272
Q6UX98	38.5190712521304	-1.78382311933767	1.03639028681616	-1.72118857348389	0.0852166106187183	0.331397930183905
Q6AY46	13.9852677554165	-1.4339162634948	0.834524876419463	-1.71824268396531	0.0857523589541953	0.332400001589589
Q10751	39.333482959545	-2.55077271579583	1.48435916967086	-1.7184336297538	0.0857175506773985	0.332400001589589
Q5ZMD1	923.007638482804	1.36781438900957	0.796339359467463	1.71762750735349	0.0858645796669779	0.332400001589589
Q5ZKX1	144.802953256308	0.611944546385084	0.356939141504765	1.71442264304576	0.0864511329311979	0.334164364053269
P79795	1.6509650826641	-2.13260253161788	1.24457693503849	-1.7135160322989	0.0866176464434737	0.334302245714615
P57093	154.681157715551	-1.53382248044925	0.895605871051598	-1.71260878253095	0.0867845364744188	0.334441162431584
Q9H5I5	2.82142105763313	-1.98086164044	1.15839723035574	-1.71000205156885	0.0872654936761724	0.335788157142501
Q5XFQ6	3.83463888818841	-5.04531905164856	2.95276614180918	-1.70867546203888	0.0875110818296807	0.336226788082458
Q8TAD8	97.937625854103	1.19939164366445	0.702473958573298	1.70738235777505	0.0877510073192642	0.336642377929009
Q9NZM4	53.9227260813733	-0.63679493576924	0.37338515933718	-1.70546396889383	0.0881079266966922	0.337504876626759
Q58NQ5	5.50519872309683	-1.41489921081245	0.833036656955222	-1.69848373297755	0.0894165003351741	0.341493510248684
H3BPM6	5.91830976986119	-1.41718247048979	0.83411754134267	-1.69902010238097	0.0893153960267863	0.341493510248684
Q6PA23	31.7307934997331	-1.32382653567227	0.780761874285676	-1.69555735144399	0.0899697403469917	0.343093562069498
Q5H8C1	2.79331899941401	-1.17311660115182	0.69286610527115	-1.69313607957879	0.0904295680926462	0.343820753685582
O18809	102.711042679472	2.3104164701831	1.36401388765454	1.69383647123705	0.090296361600945	0.343820753685582
Q96MY7	6.40513184053496	-1.05150548646937	0.621942054294636	-1.69068079447033	0.0908977843150189	0.344575428671919
Q4R941	74.041249376988	0.563394538011561	0.333102459447287	1.69135508319691	0.0907690055097517	0.344575428671919
Q06807	9.86987183063881	-1.48298344586911	0.878071196575073	-1.68891025198584	0.0912366303064426	0.345347541382164
P48676	35.0938027131532	-1.83771393148565	1.09048522156717	-1.68522589315297	0.0919449971828667	0.347514005624592
Q86XA9	7.50038987958591	-0.997315743254408	0.592371381939862	-1.68359879234621	0.0922592322866133	0.348186615202802
Q0VFI9	47.0717337232749	0.404475333874948	0.240677049597899	1.68057292770834	0.0928458979477175	0.348342539289895
Q96DL1	7.89293730245559	1.67282774050876	0.995194966888796	1.68090454249221	0.0927814575124071	0.348342539289895
D2H5P6	8.12654744956379	-1.23162857134164	0.732002855821737	-1.68254612881125	0.0924629878810939	0.348342539289895
Q5F477	3.89158590143459	-1.34460121768891	0.799465811210366	-1.68187457028741	0.0925931647450414	0.348342539289895
A0M8U1	12.7039612139785	1.64166389400893	0.978610241919306	1.67754620142664	0.0934357228460888	0.350041454357415
Q8NCT1	43.0283610344062	-1.28125713901865	0.765142770555623	-1.67453341823806	0.0940258123266572	0.351736384325928
Q5M7D4	13.3792063734571	1.03941217443627	0.621060348066773	1.67360897805139	0.094207472883617	0.351900721078423
A8WGF4	34.6633707065205	-1.74521289414619	1.04512883800201	-1.6698543095247	0.0949481921103851	0.354149826046765
Q96F85	64.3693684004871	-1.3687660278803	0.82125807080861	-1.66666980396626	0.0955800803680861	0.355987034023994
Q7SYH5	18.6976130029365	2.11708506750069	1.27173792299557	1.66471804388275	0.095969021366195	0.35687383048474
P30554	21.7598330301942	1.70519850533191	1.02495078425682	1.66368818047037	0.0961747595050075	0.35687383048474
O95471	341.92098883217	1.13666868542922	0.683350448953265	1.66337592544255	0.0962372090817948	0.35687383048474
Q5F3P8	32.6842153839805	-0.749950359099303	0.451391018897584	-1.66142064795813	0.0966289937192556	0.357807360801012
Q9BXP8	30.1440709907266	1.21188753202596	0.732379925914085	1.65472521726124	0.0979802494052304	0.361762337038098
Q4KLF3	21.6639768969677	0.522382345071191	0.315640396345306	1.65499204512375	0.0979261115402264	0.361762337038098
Q8N3F9	8.3265980047504	-1.62273343296904	0.983024407361443	-1.65075599427348	0.0987884090851085	0.364219892081461
Q8VE97	37.9115663219336	-1.45982122166384	0.885321348594092	-1.64891677353321	0.0991646862804433	0.365080365196733
Q96JP5	1.8946317840282	-1.39636427787969	0.847780452526137	-1.64708241823568	0.0995411064215662	0.365163085409479
Q8QZR8	8.90104515737763	1.08859838071464	0.661071321442077	1.6467185088894	0.0996159180158148	0.365163085409479
Q53EP0	60.9776099340654	-1.79479301131502	1.08989078898664	-1.64676408815583	0.0996065454853053	0.365163085409479
Q5JVG2	8.44905368415572	-0.775551312663708	0.47439166649318	-1.63483334013174	0.102083989547865	0.372524905935694
P28799	103.581568425259	-0.504975362753211	0.308789581600733	-1.63533808406187	0.101978194125269	0.372524905935694
A5A8Y8	18.278758344244	-1.32300411256208	0.808899084160806	-1.63556139259897	0.101931416026555	0.372524905935694
Q99062	1.76114728593867	-2.69942452218807	1.65178693989263	-1.63424498462467	0.102207420376094	0.372524905935694
Q9N0W8	21.407032710783	-1.14842719694943	0.705076642120519	-1.62879767722206	0.103355856595107	0.376174093448002
O88597	113.129005663794	-0.338809965545098	0.208534880936585	-1.62471603802401	0.104223078425852	0.377297600283998
Q5ZKL6	21.7917435838083	1.66021237874994	1.0219425672725	1.62456524653919	0.104255227319179	0.377297600283998
Q6NZW8	90.7182252544759	0.484829321409462	0.298267748454935	1.62548355938897	0.104059564145862	0.377297600283998
Q14674	15.8859789085724	-1.84877042713248	1.13662562730696	-1.62654297309205	0.103834199423743	0.377297600283998
Q99558	7.91223824833177	-1.18301021318232	0.728647815703256	-1.62356928503318	0.104467765167319	0.37753202263437
Q96JB1	95.3618794196304	-2.10107503235663	1.2983840790794	-1.61822304063244	0.105614539110277	0.381137213879602
Q9HAP6	16.2591110344143	1.03609361850121	0.641035119645812	1.61628214546759	0.106033325297593	0.382108809781876
Q07973	6.97505404926949	-1.52297141932877	0.944954066790463	-1.61168830618565	0.107029783607541	0.382998735458358
Q8TDJ6	21.5636007824395	-0.865222052296343	0.536221718217796	-1.61355279523557	0.106624462875132	0.382998735458358
O14921	4.64697710499426	1.60842020204386	0.996895577923079	1.61342896654715	0.106651344186551	0.382998735458358
Q9HA65	26.87414314716	-1.02600232637579	0.636571506143024	-1.61176288362689	0.107013547834562	0.382998735458358
Q7Z3G6	31.4228784358318	-1.5311965529549	0.949452761847658	-1.61271483372712	0.106806476311273	0.382998735458358
P36551	74.5395833243433	-1.25653592407857	0.781499742385439	-1.60785200036425	0.107867596508393	0.385456935774746
Q6NX30	67.7520440719276	-1.17637603583317	0.732809142760362	-1.6052966143435	0.108428543914394	0.386597943022525
Q96GC5	30.6038500782008	-0.685619807031142	0.427172268696044	-1.60501946702677	0.108489520605538	0.386597943022525
Q9WTW3	38.537854992424	-0.921783587085065	0.575792805057754	-1.60089459088084	0.109400267854059	0.386976938832882
P11369	201.283007077729	1.08577702578371	0.68074570085175	1.59498183304747	0.110716298351012	0.386976938832882
O15050	52.7666225067919	-0.563716373617022	0.353288505939061	-1.5956261359781	0.110572288705901	0.386976938832882
Q5VT06	73.0568563365425	-0.793852880983727	0.494969770124186	-1.60384114121667	0.108749073455612	0.386976938832882
Q08CZ0	17.0990234574524	-0.993279908018358	0.620809705891503	-1.59997483704282	0.109604165703916	0.386976938832882
Q8BW74	46.5528644056401	0.908071112424904	0.568247429559371	1.59802062479902	0.110038387072619	0.386976938832882
Q6INL2	14.2148117187035	2.19832986403468	1.37636225269038	1.59720296000388	0.110220473133576	0.386976938832882
Q08537	49.2228792718336	-1.54203083051544	0.96565030880991	-1.59688327798069	0.110291727928655	0.386976938832882
Q6P9I7	9.05282761188975	-1.32392516446277	0.829906598668558	-1.59527007808683	0.110651853734568	0.386976938832882
Q9Y238	6.83783938685223	-1.37471146151994	0.860941943738025	-1.59675280257719	0.110320820400804	0.386976938832882
Q96PQ7	58.471870749052	1.40997980118995	0.881421824481831	1.59966517963047	0.109672880406584	0.386976938832882
Q02293	25.9702467389346	1.34986068670045	0.845500507557934	1.59652262137519	0.11037215933896	0.386976938832882
Q8TEQ8	49.8883360422768	-1.21852490994063	0.762352058273714	-1.59837557558365	0.109959416979174	0.386976938832882
P28066	412.727399023493	1.93207732381224	1.2071822344962	1.60048521971379	0.109490983225211	0.386976938832882
Q96IY1	32.0794472852743	-0.574543412517245	0.360987488837842	-1.59158815826809	0.11147727255971	0.388658860928787
P22129	256.480047359089	-0.59773167269115	0.375582425113411	-1.59147934707184	0.111501739749824	0.388658860928787
Q6ZT89	8.91283013179548	-2.38113752462905	1.49969839898524	-1.58774425993935	0.112344180318341	0.391029895799815
Q9NUP1	56.3891637175345	-1.04346081514786	0.657460252095349	-1.58710859222639	0.112488052216385	0.391029895799815
Q80UU2	52.9767219992587	-0.462917745697035	0.292325758434963	-1.58356809942229	0.113292038178531	0.393289616231179
Q9ESN2	56.0897101854436	0.601764512931477	0.380996850922744	1.5794474717417	0.114233455992724	0.395778415999335
Q99250	4.58019378628394	-1.19109849097292	0.754301238598196	-1.57907534818115	0.114318775345405	0.395778415999335
O94929	1.61225104212138	1.5723876844543	0.996807482678197	1.57742363673841	0.114698080240404	0.396554255770272
O14639	3.58594045729354	-2.44750688404318	1.55241887705427	-1.57657634818726	0.114893038506312	0.39669150457247
Q9UHD8	3.75469747079244	-1.01350884424678	0.644463723730956	-1.57263909034217	0.115802410868541	0.39929171358856
Q5F3C8	8.20593995829084	-1.18012611275099	0.752289250018954	-1.56871324789136	0.116714770294334	0.401895199598413
P80026	1467.16851260134	3.17106940640429	2.02293167305546	1.56756130157114	0.116983549357327	0.402278558018803
O43184	17.9644952659658	-0.952336428540096	0.609699513015082	-1.56197669214234	0.118293479776684	0.404310748402173
F1NVK6	17.0209406495458	-1.19332864024311	0.762937718392291	-1.56412327176295	0.117788621736311	0.404310748402173
Q3KQ10	43.4216294810537	-1.36183074999568	0.872409718550637	-1.560999059316	0.118523972819267	0.404310748402173
Q5M8F9	16.9919795380121	-2.02172604246375	1.29393880290874	-1.56245877928613	0.118179949287462	0.404310748402173
Q5RAS5	308.758839859623	-0.895747443946744	0.573684244509473	-1.56139453457128	0.118430690633289	0.404310748402173
Q86VF7	207.451059196301	2.42388976166585	1.55252676920815	1.56125472986346	0.11846366029675	0.404310748402173
Q8K424	0.859624728594789	3.06829685013032	1.96811768802999	1.55900069837875	0.118996214866967	0.405380438646801
Q5U4D9	5.91512531021558	0.928976860390257	0.596769752736155	1.55667551200601	0.11954754548554	0.406175503611111
Q7Z340	15.5907279935048	-0.941608303400558	0.604679127741941	-1.55720325078329	0.119422236826436	0.406175503611111
Q5XGW0	171.762594882549	1.05451717504633	0.678149577488165	1.55499201068917	0.119947972089805	0.406706514705648
Q8NFH4	28.4103151502661	-2.98001117866662	1.9167998205012	-1.55468043495925	0.12002219651196	0.406706514705648
Q8NAA5	18.9944548586413	-1.21454353314796	0.781624289582367	-1.5538712772052	0.120215124280861	0.406820718592847
Q9UIM3	14.1895392233493	-0.657613867930063	0.423865552820742	-1.55146806234612	0.120789555334905	0.407684694690466
Q6DJR8	67.6310353136121	-1.88087662738223	1.21200465973656	-1.55187243899792	0.12069274873976	0.407684694690466
Q5T0Z8	23.7883772021323	0.7928422477776	0.511720963829318	1.54936440720465	0.121294144876545	0.408847678310782
Q8QGP3	65.5059904774369	-1.087885824322	0.703218318637152	-1.54701007566234	0.121860816065983	0.41021658109168
Q9NUV7	61.0161040584247	-0.756695249611722	0.489767028925867	-1.54501059671425	0.122343700229966	0.411300202746792
O42410	0.911259209297117	-2.00639940200628	1.30013086350535	-1.54322880744229	0.122775270069641	0.41220869254656
O60315	110.351184858405	0.738483263697836	0.479526803387837	1.5400249964767	0.123554260522868	0.412662640380223
Q6IVG4	11.0626342983916	1.19940960674063	0.778522173577637	1.54062356532356	0.123408429179229	0.412662640380223
Q9NZL6	38.320100087144	-1.83260260887669	1.18998955571913	-1.5400157085994	0.123556524419127	0.412662640380223
O95210	516.020311950959	-0.914717828264213	0.593611740599948	-1.54093621419909	0.123332310927412	0.412662640380223
Q3KPT0	2.38373509660844	-1.93781640491169	1.26057140766998	-1.5372523865931	0.124231516242048	0.413296255206292
Q5RDB1	185.312413681612	1.21967634582094	0.7930882528615	1.53788224881694	0.124077408320721	0.413296255206292
Q9H2U1	20.0419309880459	2.46397420472426	1.60215172536669	1.5379156453864	0.124069241372978	0.413296255206292
P49706	14.5115551286778	-1.0142806317848	0.66023762580672	-1.53623573110588	0.124480575571627	0.413586307653455
Q8CIW6	1.42000736138656	2.34156439922836	1.52643708457677	1.53400649321724	0.125028055371513	0.414865820096383
P80217	20.0494044323992	-0.94067776348135	0.613785971980356	-1.53258270215315	0.125378706206548	0.414951547095507
Q8TCU4	14.4739126594566	-0.906534624454829	0.591285767095167	-1.53315820353397	0.125236879720546	0.414951547095507
Q0VCW3	39.2820974963616	-0.882545993917545	0.57614768263463	-1.53180516127706	0.125570522052391	0.415014478885425
Q3SZA5	58.6168025669535	-1.05072027042206	0.686211816301256	-1.53118941624401	0.125722585775859	0.415014478885425
Q90YC2	35.6018664254478	-1.60200455989269	1.05035656710073	-1.52520068905234	0.12720904879317	0.418319926997015
P12815	122.889931721284	1.03962119540976	0.681933390670508	1.52452015054954	0.127378827085588	0.418319926997015
Q9D0F6	21.6339779025122	-1.26577700846197	0.830082933039828	-1.52488017531766	0.127288987455723	0.418319926997015
Q91048	86.9630637814376	-1.45423715676522	0.952755711496412	-1.52634840097801	0.126923120702296	0.418319926997015
Q91WC7	27.9070911577667	1.36895845969505	0.900077897966438	1.52093331342538	0.128276572992068	0.420727399223021
Q8TDX6	1.71022206771532	-1.41186178094006	0.932083261971671	-1.51473783356382	0.129838809244739	0.425305330282446
Q9GLE3	235.808361706818	-1.33488792097927	0.883556722844566	-1.51081179789076	0.130836407967926	0.428024356412357
Q8QGQ8	2.63964792911743	-1.64681374067761	1.09243085870712	-1.50747640232957	0.131688588027857	0.428687227328605
Q9UKN8	85.4534403704799	-0.277215608142544	0.183867879147034	-1.50768915934937	0.131634101335678	0.428687227328605
Q9QY33	148.201660646814	-0.90913744354931	0.602659437329213	-1.5085426150104	0.131415708484037	0.428687227328605
Q9D650	7.58859315582618	1.42937397484585	0.948242937353194	1.50739216559379	0.131710165735012	0.428687227328605
O43303	9.8959992864824	-0.912195608565345	0.605504033883963	-1.50650624524189	0.131937265130073	0.428880041230709
Q14766	6.07622143695356	-1.2441801355232	0.826756582221078	-1.50489293013031	0.132351606242279	0.429134966940384
Q2HJ23	696.862731038939	0.372718253391033	0.247638281454187	1.50509142287028	0.132300573856383	0.429134966940384
P21839	79.4290701746879	-1.03072855833279	0.685403457913916	-1.50382748501138	0.132625792276471	0.429478959779955
Q9DCF9	269.162746486876	0.385230544402637	0.256303414402509	1.50302540955485	0.132832491731229	0.429603818194038
Q6P5R6	346.295520987834	0.471871954641192	0.314115102044923	1.50222625900269	0.133038685393578	0.429726727156247
P62246	33.4994973648079	-0.545431151583091	0.364623404748738	-1.495875318149	0.134686149297942	0.43340442248897
O43164	1.64820301536486	-1.74812400182125	1.16856391010019	-1.49595925966204	0.134664272105285	0.43340442248897
Q99677	27.9913434454936	-0.753163313877513	0.503440090992044	-1.49603364402978	0.134644888031994	0.43340442248897
Q5TC79	4.44722855168458	-0.837267532038303	0.560641459764933	-1.49340994579558	0.135329911104715	0.43492820487113
Q92539	5.63755771724138	-1.24320422729355	0.833201926647168	-1.49208035595435	0.135678080969786	0.435499367936938
Q7TNU6	10.2607309146755	-0.651061100584345	0.436543596067398	-1.49139995741417	0.135856519297487	0.435524977170739
Q90VZ9	4.55536012178275	1.03892358895177	0.697151403819808	1.49024097672233	0.136160885645233	0.43595371281149
Q6PCJ9	57.7407010730284	-0.848550257199893	0.570341227202769	-1.48779400248093	0.136805227841494	0.436921696418772
Q6PID6	20.2785840185908	-1.14600258600026	0.770063784953715	-1.48819176851583	0.136700327452658	0.436921696418772
A4IIW5	7.80857434172427	1.47674015214353	0.993355176670327	1.48661846923019	0.137115607010901	0.437366262063484
Q9JLS8	61.9363831723008	-0.455912358475813	0.306998547686465	-1.48506356760174	0.137526985860123	0.438131482384804
Q90596	8.65901051753426	-0.817726169462833	0.551252577887117	-1.48339654500497	0.137969084840553	0.438967472139334
Q12983	55.6777613224449	-0.627324547326437	0.423073397422075	-1.4827794684065	0.138133012759305	0.438967472139334
P43118	15.5851991189675	-1.13452614512408	0.765579512536777	-1.48191811111139	0.138362085388739	0.439149227538173
P20933	9.86261694151176	-1.03333370301125	0.697744732177578	-1.48096238546486	0.138616597132519	0.439411173292291
P23298	30.31263104681	1.09509393322628	0.74002555013437	1.47980557296629	0.138925140993006	0.439843538088141
Q8TCT8	176.940891903621	-0.400494208593024	0.271171952974041	-1.47690129528758	0.139702097689134	0.441209962417475
O43293	36.606198822036	-1.32128969152458	0.894444518325126	-1.47721816664351	0.1396171656156	0.441209962417475
Q17RD7	4.93132766032683	-1.6069350208179	1.08900798137341	-1.47559526495967	0.140052577032661	0.441770783109196
Q9D9P2	6.17498466263782	-1.66559498476697	1.13412350437177	-1.46861869835736	0.14193624031723	0.447160411850214
O43497	2.04568400441627	-1.11481298307171	0.760735900019798	-1.46544021787679	0.142800851531088	0.44933026559351
Q86YD5	38.7946331026522	-1.00829650657681	0.689945938622182	-1.4614137864053	0.143901919528988	0.450843175331917
Q9NRE2	52.8458367940042	0.699956227434471	0.478615544401679	1.46246028910217	0.143615118737918	0.450843175331917
Q28706	213.160160313432	1.76830092347759	1.20947560739806	1.46203934387873	0.143730428732577	0.450843175331917
Q8BJ56	4.62973728175708	-1.30365586874363	0.892241600246732	-1.46110186790565	0.143987487698961	0.450843175331917
Q91WV0	48.4869166076483	-0.271094510383729	0.185643213322606	-1.46029852388208	0.14420804757215	0.450981103484509
Q9UKT7	60.5525057414656	1.62547299248663	1.11461833190679	1.45832250013859	0.144751671196321	0.452127774946945
Q9H3M7	1.96821924397004	-1.70138978305589	1.16953923461025	-1.45475220728519	0.145737873603655	0.454173944052102
Q99490	4.92663707633701	1.08112644044978	0.743213818706037	1.45466407275911	0.145762283413982	0.454173944052102
P18520	173.072193973193	-1.66253700707629	1.14358821928824	-1.45378990359925	0.146004563520062	0.454374737873031
Q9HB09	4.28135853651338	-1.62921270157874	1.12162804757778	-1.45254276147705	0.146350748215633	0.454898006923289
Q99LL3	11.2829586783829	-1.22381783476761	0.843619010935389	-1.45067597920851	0.146870107258701	0.455404276754831
P79926	0.603633967629813	-2.01462104809279	1.38839737433956	-1.45104066409741	0.146768537343469	0.455404276754831
Q96C55	38.0742266987636	-0.635680211040186	0.438503783754624	-1.44965729964122	0.147154108775717	0.455731815662979
Q9XWZ2	222.167549728882	-0.628336290995068	0.434200751265926	-1.44711009633939	0.147866090731259	0.457382399295842
Q04865	55.8535547434446	1.07244264090769	0.741741690247025	1.44584382273367	0.148221011515186	0.457925857825032
Q93075	26.1586875513144	-1.16824993806582	0.811274692077775	-1.44001772700906	0.149862383808495	0.462437669843846
Q5REB8	14.0548656111771	-1.2454733632864	0.865572737736763	-1.4389008675839	0.150178611693764	0.462854466679815
O43615	97.2938323783663	-1.36644758353273	0.951066737137688	-1.43675257495091	0.150788310267642	0.464173653896175
Q28D40	33.6540939021099	-0.836505079395827	0.582736289713625	-1.435477923997	0.151150954715896	0.464730071358743
O94823	15.7887811088005	-0.899453426074149	0.62952597461527	-1.42877889450684	0.153067793544961	0.469759644073015
Q5RAQ8	4.34152806120687	1.26615093162108	0.88636403369489	1.42847733379141	0.153154514095038	0.469759644073015
P27105	572.070014301114	-0.387437941798848	0.271425832156779	-1.42741734904237	0.153459633041925	0.470131130002541
A8MXK1	11.6022926239958	0.772492522796836	0.543640478757584	1.42096211187633	0.155327774387359	0.472216614866229
Q1T763	17.6432424171059	-0.68486343093966	0.482526946469011	-1.41932680848456	0.15580375981692	0.472216614866229
Q28DB1	9.21575288972397	1.13795767242057	0.801190138453638	1.4203340977423	0.155510438829085	0.472216614866229
O42342	104.691185433163	-0.771252746664528	0.543223711647912	-1.41977003235899	0.155674642064302	0.472216614866229
Q52KN3	42.5172954987278	1.0956557479258	0.769231424936773	1.42435125816116	0.154344816330258	0.472216614866229
Q80WQ4	15.4545891143341	1.17881996439973	0.829356911953759	1.42136629888659	0.155210298573545	0.472216614866229
Q99683	49.5876933959896	-0.895922912843136	0.631154530870911	-1.41949850475902	0.155753732481051	0.472216614866229
O43402	83.7091395700019	1.11071182115298	0.781070326259047	1.42203817481168	0.155015169017169	0.472216614866229
Q04619	2324.12741805458	-0.846670801576608	0.596153813392754	-1.42022206778842	0.15554304103697	0.472216614866229
Q9C0D9	36.5502808745248	-0.794995200102355	0.561895679148484	-1.41484483615734	0.157113994905977	0.475623527233142
Q8N3J2	57.4780773955515	-0.712995370122185	0.504881519018998	-1.41220334526714	0.157890095798508	0.477407331083064
Q9HBI0	3.19961634524353	-1.14759070731863	0.813104634712316	-1.4113690395144	0.158135827057295	0.477585151455543
Q5REE1	4.65023414337099	-0.876088606399476	0.621872687228047	-1.40879093806898	0.158896995492056	0.477934935211424
Q12830	27.8096820693752	-0.489253623472919	0.347527830525896	-1.40781134774891	0.15918693928177	0.477934935211424
A8E627	68.2103148960551	1.79353544449776	1.2731223821224	1.40876907804243	0.158903461363447	0.477934935211424
P54687	17.7829551914992	1.34907971928442	0.95688671519803	1.40986356886063	0.158579971760324	0.477934935211424
Q60865	555.911735747849	-0.459376586214143	0.326222979343713	-1.40816746612487	0.159081487399163	0.477934935211424
A0JPA1	2.88943654844034	-0.863928367956722	0.614344566810226	-1.40626028881866	0.159646847528547	0.478194105678005
O95427	5.11866638595365	-1.93884616179769	1.37934556121008	-1.40562757899244	0.159834742171826	0.478194105678005
Q8VEL0	12.5701658806921	1.54519269702897	1.09893083786341	1.40608730212103	0.159698202460433	0.478194105678005
Q6IQ23	2.77667256191089	-0.873514156568737	0.621790657444992	-1.40483641256063	0.160069928607822	0.478337622915772
Q96A59	15.810125904073	0.506626424682074	0.360913686288528	1.40373292543153	0.160398394020195	0.478657514800697
Q5BLE8	46.7692457879276	-1.12158440113651	0.799294131795551	-1.40321861067209	0.160551659563287	0.478657514800697
P17509	21.1594310985998	-1.37752560041122	0.982529616906848	-1.40201941672546	0.160909448609187	0.479165082979572
P59240	13.7346591686167	-1.14085391613579	0.814499044580973	-1.40068171193831	0.161309273866954	0.479796501431976
P26794	34.3556862152242	0.987306417534169	0.705234840125234	1.39996829617613	0.161522812544636	0.47987300703668
O60513	14.4360620628978	-1.66179172453795	1.18831390314448	-1.39844507426915	0.161979455639668	0.480670742345356
Q96PV7	2.01547678043143	-1.85407006288661	1.32770337302717	-1.39644901154339	0.162579324802079	0.481891154140732
Q9H000	23.2050917527481	-1.76926593478686	1.26768423833886	-1.39566769174732	0.162814587733764	0.48202928349915
Q9EPC5	13.9613364325272	-1.95854653198447	1.40438415550171	-1.39459458034457	0.163138130340325	0.482335214659453
Q5I0J5	38.9733629851419	0.420051013255647	0.301409456930126	1.39362254102407	0.163431618002601	0.482335214659453
Q96EV8	157.791935939147	1.40126492709286	1.005609546875	1.39344831346062	0.163484264538194	0.482335214659453
P34897	11.9031177456769	-1.56904891038217	1.12836702182513	-1.39054835885246	0.164362425281203	0.484366778077825
Q9UPW5	13.4727867865675	-1.53841862635195	1.10894517459567	-1.38728105013204	0.165356079160628	0.486733620109913
Q9BUJ2	115.830503403359	-1.1810092127127	0.852538891389144	-1.38528485285678	0.165965383498636	0.486795572222115
Q6NTN5	4.39911970420826	-1.55534572564728	1.12438413073238	-1.3832867995337	0.166576943959051	0.486795572222115
P82279	5.47920104645563	-1.69258800908556	1.2250848935486	-1.38160875054363	0.167091865690331	0.486795572222115
Q64314	28.5107688369229	-1.24609770556949	0.900354417334212	-1.38400798794209	0.166356008850796	0.486795572222115
D4ACX8	61.1092298685732	-1.08906511129188	0.787633444337895	-1.38270552008793	0.166755178635004	0.486795572222115
Q99PW8	13.9247375103225	-2.36591100201705	1.70684882058177	-1.38612803517692	0.165707811133543	0.486795572222115
Q9QXE5	62.5950535670307	-0.754175739681387	0.544817475891349	-1.38427229862169	0.166275092824069	0.486795572222115
O14929	55.9867873124654	1.40339328693246	1.01550364608795	1.38196774806155	0.166981604198427	0.486795572222115
Q6NVQ1	89.8794354333629	1.65202817127908	1.1930334190117	1.38472916596721	0.166135297330724	0.486795572222115
Q5ZIT5	563.923415843458	0.464970121121532	0.338398200112386	1.37403248884631	0.169431596453288	0.488616536080927
P46058	980.20257640719	1.95226051115926	1.42085857950687	1.37400057916871	0.169441502618047	0.488616536080927
Q6T311	211.884356102534	1.35708245350706	0.984201946237188	1.37886585034248	0.167936118962831	0.488616536080927
Q8N4A0	84.2513434491437	0.901329003160985	0.655570446229679	1.374877419116	0.169169450986503	0.488616536080927
Q9BV81	33.8273394790546	1.05942792395504	0.769806902849697	1.37622554439719	0.168751815921419	0.488616536080927
Q9D684	49.9490019804641	1.1964707483723	0.871176872325501	1.3733959042995	0.169629302349817	0.488616536080927
A9JTG5	61.8809280007326	-0.59937976856118	0.436285089239385	-1.3738259302103	0.169495729016172	0.488616536080927
Q05DH4	26.6175099408987	1.19674720041805	0.871083469311083	1.37386053412829	0.169484983882755	0.488616536080927
Q68CP9	49.5784727953088	-1.24465026246806	0.90486531456628	-1.37550886571958	0.168973739032469	0.488616536080927
Q5EA98	178.623235872684	1.15972764936774	0.842365628802654	1.37675091398991	0.168589271596042	0.488616536080927
Q17QK8	51.8392199589023	-1.13080027459688	0.824153458571264	-1.37207490041626	0.170040122165359	0.488697988900441
Q3T168	272.536613653214	-0.804082253581906	0.585931842042807	-1.37231363084576	0.169965824085861	0.488697988900441
Q5BIM8	26.1648710125729	0.403765006313239	0.294596975612848	1.37056738438434	0.170509856108619	0.489497395907327
Q6ZP82	2.47406048070231	1.97527873586041	1.44315480404901	1.36872269718982	0.171085972669297	0.490600067530923
Q7TQG1	2.75855553458698	-1.13757735511617	0.831998773958335	-1.36728248973734	0.171536778006374	0.490945716212539
Q15063	207.03754298781	1.23354433211665	0.902300679679	1.367110055326	0.171590811967827	0.490945716212539
Q8CD54	54.3556415874693	-1.02198276477096	0.748261087671098	-1.36581038571951	0.171998485751002	0.491012436976323
P49020	223.219095767248	0.971341870191651	0.71116064811572	1.36585435761287	0.171984681035231	0.491012436976323
Q5ZKJ5	11.3065549398141	1.4036080512781	1.02828524157326	1.3649987323854	0.172253448432329	0.491191474045313
Q9Y2Q3	135.619144119101	-1.07992127631769	0.792002663475667	-1.3635323795232	0.17271478692071	0.491957949367241
Q68CR1	29.0682807064023	-0.944018149133925	0.69442487947486	-1.35942443457356	0.174012132626366	0.494550610523208
P16878	917.238863830852	-1.23516550970404	0.908191682802724	-1.36002733023524	0.173821275413417	0.494550610523208
O43156	8.11862376760634	-0.819066844083154	0.603009846648858	-1.35829762753461	0.174369262791702	0.495014962703109
Q5ZKW8	11.1638891564713	-0.935111221274872	0.68956599241003	-1.35608662777389	0.175071607032828	0.496457220831161
Q5VWN6	62.8949021120876	-0.66870578365761	0.494274587942206	-1.35290342649742	0.176086484610016	0.498781561173603
Q5XH09	3.59550669032959	-1.34936351829558	0.998491109282054	-1.35140263719105	0.176566489488458	0.49958735397897
P80467	331.664733015307	-0.415973581153822	0.307962300981928	-1.35072890359471	0.176782289925949	0.499644635797346
O43255	69.9822566991174	0.551187822387321	0.408324737256552	1.34987614537056	0.177055714631411	0.499864476114095
Q8BYK6	6.23169723822783	-0.620895514408286	0.460520174622435	-1.34824823889059	0.177578554081926	0.500235066901126
Q95KE5	283.11172635072	0.366122125855592	0.271550277691704	1.34826643878913	0.177572702419826	0.500235066901126
Q8R116	3.02602570919541	-1.28422731226141	0.954648345433923	-1.34523599019876	0.178549037140406	0.502414966843324
P49684	8.9733819262995	1.12743858564592	0.838944303842413	1.3438777526496	0.178987921226653	0.503095862193729
O60287	6.15412506668646	-0.928030208652954	0.691318114446344	-1.34240690249551	0.179464097883157	0.503278959348722
Q68CJ9	77.5282011681106	-1.77495142863573	1.32287361004943	-1.34173923733304	0.179680559965718	0.503278959348722
Q6DFC2	9.27682075254803	-1.06639748645011	0.795080405918617	-1.34124483324176	0.179840974514827	0.503278959348722
Q9BZ72	10.3572362318115	-1.32743994539766	0.9895936769941	-1.34139897642614	0.179790949740909	0.503278959348722
A8MQ27	4.08090351391732	-0.958212322545294	0.71482400942995	-1.34048704283092	0.180087054045503	0.503416217818665
Q9UPV9	4.66216108530503	0.996487945127264	0.744426451914872	1.33859824911382	0.180701496436129	0.50458177420143
Q1LUK1	733.974702151237	0.357808930556418	0.267560916128376	1.33729894385898	0.181125075615444	0.505212410695915
Q12904	81.1266578097404	0.504310710911223	0.377701625356513	1.33520926852037	0.181807864194842	0.506563896420742
Q9Y3E1	29.3329460135009	-0.850371560286345	0.63827285076501	-1.33230100460504	0.182761297170077	0.508112202687211
Q6IR34	26.6678287567902	-1.37578315671771	1.03221665604127	-1.33284339936354	0.182583200161621	0.508112202687211
Q9Y586	5.26006846025562	-0.940117509256217	0.707961206769891	-1.32792234979308	0.184203760476494	0.511010432157917
Q6IQ26	30.9671988631976	-1.89242853942205	1.4247071347682	-1.32829301772954	0.184081325479333	0.511010432157917
Q9Y2U5	29.1965460080164	-0.501564433045742	0.378039879678471	-1.32675005999984	0.184591375327276	0.511530329675912
P78330	15.4238566541428	0.907431735674201	0.68448449933901	1.32571553709468	0.184933939018929	0.511924392408845
Q2Y0W8	4.30650171647259	-1.1683296851716	0.882765750184497	-1.32348778249203	0.185673216607247	0.512859533439478
Q96C11	13.3811860945582	-1.25389100595479	0.947006331552297	-1.324057679635	0.185483889275811	0.512859533439478
Q6TEN1	310.993686163252	-1.24709456816782	0.942946704034345	-1.32255042923656	0.185984928429914	0.513165758248844
Q6ICL7	91.5994202594208	0.788350898316075	0.596471631127724	1.32169051665638	0.186271227834104	0.513260128818074
Q9NS68	26.2647353910461	1.11360780241455	0.843023024882316	1.32096961713472	0.186511495087243	0.513260128818074
Q4V842	8.04521150940846	-1.53131856658563	1.15952856437703	-1.32063893346892	0.186621784607433	0.513260128818074
Q9Z2P4	10.3553448873719	0.883732109496656	0.669873104299135	1.31925301049558	0.18708454139799	0.513979573410608
Q90YQ1	3575.03164237605	0.345685921323477	0.262652495967644	1.31613415684449	0.188129018386167	0.51573995920242
Q5F3I6	4.15276279419003	-0.888299792210302	0.674642592191947	-1.31669687400579	0.187940251872012	0.51573995920242
B1AS42	9.44958193644427	-0.97732066109762	0.743015414958524	-1.31534372157296	0.188394410380967	0.515913953401255
P46782	123.293411422823	-1.38551121185675	1.0553513330027	-1.31284357022099	0.189235664966142	0.517662873649351
Q9BQL6	47.5948364667472	1.46556041491579	1.11859443533612	1.31018031971115	0.190134841804897	0.519011240183239
Q0V9J0	39.918441346821	1.55953097879145	1.19024453689975	1.31026098456507	0.190107561294728	0.519011240183239
O15018	28.3049784186634	-1.15939321637692	0.885540487438323	-1.30924924701162	0.190449935370418	0.519316526010052
Q5PQ71	50.8526977567787	-0.437316647489486	0.334344557051522	-1.30798195533985	0.19087942975183	0.519379066044648
O43312	67.8309147473357	1.40351415708062	1.07279646546546	1.30827626885559	0.190779621252612	0.519379066044648
Q8N9U0	16.7281966527984	-0.833809481107332	0.638312374192699	-1.3062718424688	0.19146012902606	0.520404925171897
Q4W5Z4	5.71526092744194	-0.661035226923549	0.506481264124472	-1.30515237926174	0.191840965924703	0.520885938297147
Q17QR8	55.8798385407911	-0.347468796520895	0.26663092027148	-1.30318267726454	0.192512402681536	0.522154128292277
P21617	2.91875867679392	1.10531106515976	0.848862823351675	1.30210799054142	0.192879472006165	0.522486499755477
Q5R4U9	168.840904010289	-1.72975038965505	1.32891406681097	-1.30162696960984	0.193043935721789	0.522486499755477
Q06455	5.27782293443213	-0.910024765856651	0.701864643521123	-1.29658157631538	0.194775194962914	0.526614416010841
D3ZTX0	274.559901987393	0.292643689455603	0.22602407976526	1.29474562957864	0.195407993571072	0.527766832530749
Q14678	48.0783550418009	-2.22833145501705	1.72671874180332	-1.2905005320611	0.196876927219598	0.53117270226618
Q02224	15.8356181416555	0.985131405299727	0.764582722475163	1.28845627339131	0.197587180742851	0.531405522945246
Q7TN99	2.43021893996868	1.11853041436837	0.867992044326057	1.28864132071261	0.197522811158405	0.531405522945246
Q80ZH1	22.6864698008532	-0.654540166663991	0.50758854598764	-1.28950933159932	0.197221074294273	0.531405522945246
F7DKV7	132.866914361733	-1.11752472752116	0.867939235356933	-1.28756102039976	0.197898815509557	0.531683989092449
Q9WTZ1	140.760386636328	0.201504302590167	0.156854123628734	1.28466053635362	0.198910934400395	0.533281676173148
Q3SX46	33.4908520129054	0.40484221500427	0.31501987455509	1.28513229705281	0.198746057173695	0.533281676173148
Q10571	31.9205136035383	0.51814484695724	0.403730053565677	1.28339429373927	0.19935397203139	0.53329721365899
P40756	32.0638335271054	-1.1752902306188	0.915666176912804	-1.28353570356975	0.199304459305757	0.53329721365899
Q71UI9	282.051831930695	1.20309739413882	0.937828104765381	1.28285491554959	0.199542910472796	0.53329721365899
Q13495	132.637245673036	-1.04258541591414	0.813462574776882	-1.28166365391807	0.19996066018053	0.533403470846093
Q60HE3	60.8015097246868	-1.08902872365188	0.849774016489153	-1.28155098004903	0.200000205507067	0.533403470846093
Q86VY9	16.1562494345635	-0.651957396784687	0.509300513930832	-1.28010355173769	0.200508719708467	0.534202063456865
Q9BXJ2	16.178831480919	-1.08633720327057	0.84935318116797	-1.27901705363218	0.200891050603351	0.534663160720377
Q1G7G9	0.697218955671058	-1.53105297531377	1.19968723097467	-1.27621011192216	0.201881255048134	0.536739445003104
Q96QZ7	15.6170524709457	-1.24026728787266	0.974653077254924	-1.27252179961903	0.203187783639195	0.539651545944016
Q70CQ2	8.44259901718356	-1.11850797407198	0.880326672799387	-1.27056013254169	0.203885177598464	0.540380320294685
O95433	89.8152895686937	0.887602367061905	0.698445213007136	1.27082604409351	0.203790541222288	0.540380320294685
Q6NRT5	8.53326396187805	0.813525620346887	0.640678609138035	1.26978739221745	0.204160372898907	0.540548966587262
P54922	78.966608748425	-1.11409770821832	0.878527294508613	-1.26814239600999	0.204747103705389	0.541541252554109
P33316	1.00827439749549	-1.06473246566482	0.840472892695424	-1.26682546804119	0.205217703452568	0.542224645627003
P61918	643.578457949348	-0.343268391193564	0.271253598929294	-1.26548879922158	0.205696161049851	0.542927367233852
Q91785	27.2218655381875	-1.23883659970054	0.979671306813814	-1.26454310857548	0.20603515812888	0.543260917460567
Q6A4L1	1.95280129032129	-1.57057707248249	1.24299938111671	-1.26353809691481	0.206395864327561	0.543650962223628
Q68CZ6	22.7545446162528	-0.957660968542147	0.758646392230211	-1.2623285081827	0.206830602570796	0.543675092148543
Q9BX70	56.5353601697213	-1.38922743875891	1.10032454806412	-1.26256152441849	0.206746802565411	0.543675092148543
Q90ZK6	99.2849012827801	-0.4268869142418	0.33871446215036	-1.26031499077916	0.207555754284324	0.54446093654666
Q7Z429	71.1973727671562	-1.27185713636434	1.0089412244329	-1.26058595442883	0.207458061702306	0.54446093654666
Q96S79	4.07186703952536	-0.93115130364024	0.739833089816224	-1.25859645433207	0.208176128373476	0.545528213327418
Q63HN8	6.85056256138716	-0.91163585450955	0.72634431117562	-1.25510152758549	0.209441906009457	0.546800551498555
Q8TB37	0.57489178902443	-1.55477729515824	1.23883476203524	-1.25503202106142	0.209467135989283	0.546800551498555
Q4V7P7	77.6541261834538	-1.20116883434617	0.956055997341357	-1.25637916365405	0.208978532424921	0.546800551498555
A2RRP1	76.0048878117111	1.4678671244704	1.16971522651998	1.2548927219127	0.209517706425474	0.546800551498555
Q9Y619	5.58027923829643	1.66521867489231	1.32903611012958	1.25295216751481	0.210223114857888	0.548081692308065
Q6P9X4	2192.92320693873	-0.295951561530383	0.236335334085779	-1.25225270556863	0.210477796325603	0.548186309492269
A8KBH6	32.3361905012863	0.61381181479822	0.491127820074628	1.24980054012202	0.211372418745746	0.549955733091021
Q68EK7	58.1209959330821	-0.760171465821395	0.608806958521904	-1.24862479835477	0.211802337845904	0.550513706201715
Q9I8F4	6.48361741640259	0.788007709886824	0.632579026655817	1.24570634921726	0.212872221831746	0.552732242662714
Q8IVF5	1.24429816515591	-1.23999722332584	0.996960144690838	-1.24377812887432	0.213581231998523	0.552887586379156
Q17RW2	7.78568572834782	0.843019674084983	0.677764356040095	1.24382415004886	0.213564290102363	0.552887586379156
Q3T0Y8	130.499788912803	0.543942943607871	0.437262452623596	1.24397359147621	0.213509282523497	0.552887586379156
O60879	11.8020059214324	-1.00412805289191	0.808158959666976	-1.24248830119471	0.214056454204511	0.553541053039825
Q3T075	76.8401072807746	-0.808265536774789	0.650820585497032	-1.24191759570346	0.214266967301913	0.553541053039825
Q9BZH6	20.5977689625086	-0.627652608630958	0.507091148526021	-1.23775106399585	0.215808378590804	0.556828482272092
Q92733	84.0404669561881	-0.418485140315006	0.33822419648482	-1.23730101117644	0.215975352615125	0.556828482272092
Q6YNX6	1396.27847232514	-0.276561556846421	0.224081675151132	-1.23419979192807	0.217128464957282	0.55867394558495
Q9UKJ5	89.2666506605679	0.509369837039563	0.41259399700205	1.23455464873628	0.216996296217221	0.55867394558495
Q12933	4.72121041283712	-0.912172376142151	0.74323672117171	-1.22729723943687	0.219710892809037	0.564182242338784
O76080	16.6235807561755	-1.09791393640586	0.894230275748467	-1.22777540213219	0.21953129194188	0.564182242338784
Q9HD67	3.78485989465092	-1.05079794855784	0.858851633002844	-1.22349182114714	0.221143991461008	0.566155208600076
Q6UXP7	3.82843396908345	1.0968719717437	0.896277272071845	1.22380875419071	0.221024381135824	0.566155208600076
Q6GPY6	119.776294873579	0.398879710232759	0.325901198138597	1.22392833322179	0.220979264139136	0.566155208600076
Q3ZBL5	1.84813704578025	0.984905041865381	0.806518160616842	1.22118148103709	0.222017314341759	0.567822060203398
Q8NCC3	59.3946120631872	-0.715395687828967	0.588061701031324	-1.21653167783981	0.223782451327587	0.571192970171812
Q8NBU5	160.123179937711	0.451856883162639	0.371294648700126	1.2169765568789	0.2236131354983	0.571192970171812
Q6DFC6	90.7740334457132	-0.276900623545118	0.228392088694277	-1.2123914848722	0.225362558882633	0.574118467677066
Q9BQS8	14.9170332628201	-0.998243106903993	0.823793307335471	-1.21176404082812	0.225602716848444	0.574118467677066
Q5SW79	6.88097409728643	-1.08544242248417	0.895699044476575	-1.21183831687403	0.22557427771594	0.574118467677066
P18433	5.17048659508756	-0.489019769732831	0.403865105079423	-1.21084927512285	0.225953176199819	0.574438174318943
P13668	72.3829165348144	1.11068652114217	0.919074048441208	1.20848425981122	0.226861046644486	0.576172936557317
Q9UL36	26.8994035190134	0.861520187596935	0.713286391074041	1.20781806351259	0.227117251774039	0.576250822524994
F6S675	7.80153599495851	1.10373541693473	0.914674091019097	1.20669802257653	0.227548460904409	0.57677214048687
O43933	5.18720815695689	-0.906778910552597	0.75213374330083	-1.20560860170039	0.227968440988528	0.577263990808412
Q13724	2.89519788324196	-0.966911478696074	0.803444870880827	-1.20345715523211	0.228799461666277	0.578794677779541
P08548	95.8893663466536	-0.716652052271708	0.595875759652051	-1.20268703779825	0.229097451818114	0.578975261518577
Q68D85	22.6954225944377	-0.821258189095734	0.683734555398141	-1.20113600023844	0.229698450307806	0.579920494601229
A8C754	14.728220476645	-1.28701376298489	1.07284464537042	-1.19962733517725	0.230284105430467	0.580252356385447
Q9Y4E6	78.3065402787355	-0.943621187517362	0.786321416277035	-1.20004513165251	0.230121813042939	0.580252356385447
P35557	5.91147706219306	-2.05990984543568	1.72216459143482	-1.19611671014526	0.231651017555724	0.582436996561093
Q17QM6	233.957219542596	-0.725163934337723	0.606490794624092	-1.19567179051281	0.231824663910391	0.582436996561093
Q8TDB6	120.740865683352	-0.836475747343018	0.699601911562834	-1.19564531416791	0.231835000196725	0.582436996561093
P0CB49	62.4277749494247	-0.697757991457173	0.585024527488824	-1.19269869667217	0.232987396265747	0.584757168427293
Q6TAC4	5.99597906583409	-1.27825930696494	1.07287561779921	-1.19143289842585	0.233483684298579	0.58542768732372
Q9GZX3	15.8411530002421	0.915816425721271	0.770041486364835	1.18930790345414	0.234318526390248	0.586094357321693
P35219	6.75527150452007	0.739009832755131	0.621536411974606	1.1890048893633	0.234437742928677	0.586094357321693
Q9NQP4	79.8104255816265	0.931456614348931	0.783294255160832	1.18915287353624	0.234379515316225	0.586094357321693
Q8TF42	34.2471143336186	-0.516837948200196	0.434928173241852	-1.18832943000176	0.234703647327693	0.58613068788439
Q9Y2R2	6.99143184083374	-0.878150612812232	0.739936257704595	-1.18679224550558	0.235309578309972	0.58613068788439
Q90655	48.4546585649208	-0.554654976342191	0.467264517322301	-1.18702566914494	0.235217495598664	0.58613068788439
Q5ZLV2	1.97636253033992	1.57064235033831	1.32360545240547	1.18663937768153	0.235369896582929	0.58613068788439
O15254	6.62687845649909	-0.897914399123276	0.757758765318079	-1.18496075561246	0.236032963777863	0.586638348689144
Q5ZML7	1144.91308716645	0.762254911039243	0.64300113214109	1.18546433736603	0.235833906954008	0.586638348689144
Q28CH3	4.17015483099629	-1.03449459821055	0.87400228755527	-1.18362916543869	0.236559889991542	0.586919407771515
Q3UZZ6	315.092006794161	-1.42851562115232	1.20701195118829	-1.18351406524679	0.236605475539984	0.586919407771515
P39689	324.587452269242	0.381453819720178	0.323199282949853	1.18024339732017	0.237903423311044	0.589566679495361
Q2UY11	28.4985355584219	1.18715063046236	1.00649783907618	1.17948651688313	0.238204502493875	0.589740798325436
O13024	1.95363186658635	1.37422738282061	1.16892057435103	1.17563794578905	0.239739585440787	0.592768451980853
O75051	13.3997388977644	0.71516018315855	0.60851323172545	1.17525822919364	0.239891420488533	0.592768451980853
P59780	56.3202255092369	-0.75808552766225	0.645412818505063	-1.17457463800946	0.240164934922853	0.59287092630714
O43286	16.3278670358669	-0.660905076147158	0.563567867805114	-1.17271603635093	0.240909698409522	0.594135404861321
Q13443	40.0143825122885	-1.32537802340632	1.13301335006584	-1.1697814710915	0.24208892203648	0.595319726470843
P10619	254.74095045417	0.879727745536198	0.751748676159971	1.17024182873186	0.241903664177562	0.595319726470843
Q28DK1	500.659132850059	-1.06337527378368	0.908903676262161	-1.1699537602893	0.242019577457404	0.595319726470843
Q9Y6I9	42.7726738149441	-0.360315433678047	0.308682333412603	-1.16726937267391	0.243101603107386	0.596597532568752
Q9NUQ2	22.4319887219903	-0.789283140119962	0.676476796242152	-1.16675567366753	0.243309052421385	0.596597532568752
O15091	52.8455347611922	-0.843153699173092	0.722200946707153	-1.16747797551003	0.243017397615874	0.596597532568752
O00584	34.9328030904161	-0.526570717037733	0.452266454244474	-1.16429311105416	0.24430524738278	0.598465874461173
Q01063	23.3658595288948	0.479920983231284	0.412907992279067	1.16229521395877	0.245115570036212	0.599875748508162
Q96KN1	93.8303004242514	-0.449571978322978	0.388037227718916	-1.15857950270853	0.246627627873077	0.601846790081864
P61328	7.04913099382612	0.888203112800202	0.766346828235983	1.15900931546192	0.24645238794275	0.601846790081864
O77775	47.5448854247694	1.38148275053373	1.19186919508759	1.15908923246582	0.24641981442294	0.601846790081864
Q9H8H3	367.354526126818	1.03661098731501	0.897447102904243	1.15506639216998	0.248063239520865	0.602931888006615
Q70SY1	49.6464335795895	-0.349662860489788	0.302876067972435	-1.15447503934715	0.248305466152298	0.602931888006615
P27044	445.171246318234	-0.371534116178972	0.321928202137657	-1.15408999184266	0.248463276077135	0.602931888006615
Q8N183	21.1534356460335	-1.11888615662192	0.969547472852958	-1.15402926411589	0.248488171456346	0.602931888006615
Q2V2M9	91.459685958633	1.09193080848522	0.944412999069398	1.15620052832943	0.247599143781745	0.602931888006615
Q8N414	48.6319049880158	0.951353215027433	0.822618630016656	1.156493641541	0.247479298896922	0.602931888006615
Q5RA91	3.72884584913501	0.708668926625812	0.614411135305645	1.15341159348175	0.248741485145713	0.602973903745064
Q9NUE0	2.92432864672205	1.21387572774982	1.0529599498686	1.15282231570279	0.24898332287963	0.602988047353038
Q5ZJL4	14.7177284199421	0.319510867925257	0.277442678375339	1.15162840049074	0.249473805726967	0.603032709207569
Q9HBA0	23.6678654541131	0.987812763608004	0.857615778729846	1.15181272092613	0.249398039376981	0.603032709207569
P19001	1809.26813009561	1.53297511863978	1.33497982160145	1.14831332566571	0.250839239959431	0.605760168333031
P18746	6.26980808296749	0.499596996619251	0.435883582045196	1.14617071437999	0.251724522786617	0.6073240375069
P62878	179.478701566803	0.232501091276996	0.203049990022147	1.14504359863124	0.252191097422812	0.607875711240835
Q8NFB2	90.4595758979745	-0.203428353641961	0.178092986843863	-1.14225920541335	0.253346292764541	0.610084616412254
Q9DCC8	135.109243189114	0.256897831269688	0.2251177519707	1.14117091620177	0.253798804742697	0.610598819319766
O43825	11.4840077311703	0.97586867569603	0.856401348114346	1.1394992287725	0.25449498977465	0.61112283728781
P21796	216.982052032963	0.839344390792206	0.736260039259363	1.14001079243217	0.254281804857868	0.61112283728781
Q66KU1	15.7467550444684	-2.20695357525028	1.93843153505499	-1.13852541879312	0.254901151051283	0.611382124948148
P58557	4.1108207888558	0.882900503403287	0.775771668223578	1.13809325548717	0.255081544107525	0.611382124948148
P62856	611.29396889988	0.7193669569266	0.632440018217707	1.13744692967701	0.255351498219104	0.611455555716787
O75689	43.4180044600318	0.714249697378362	0.628898449135293	1.13571546942185	0.256075664243678	0.612615470170971
A6H8Y1	14.115581572605	-0.383728564564972	0.338216724011272	-1.13456413394916	0.256557987867175	0.613195190833145
Q5R5U3	52.9650962610506	-0.38425195788726	0.339712459987627	-1.13110940323253	0.258009047005627	0.614937607368822
Q96RY5	6.53599467206385	-0.765453955963949	0.676546819662022	-1.13141313168295	0.25788124698954	0.614937607368822
P24032	704.068294440596	1.43088932704422	1.2648346823383	1.13128565102194	0.257934881762106	0.614937607368822
P49959	4.08057020486349	-1.63878781513288	1.44993224687362	-1.13025130564995	0.258370346576191	0.615224823394378
Q5DRA2	29.6499744370779	0.575901040278028	0.510153509705639	1.12887793442865	0.25894933025885	0.616029365746147
P60894	18.3535650265352	0.539267568867431	0.478855091458831	1.12616024865592	0.260097695933677	0.616589927965202
Q8N103	21.654549832064	-1.25046893697494	1.11025089760785	-1.12629401126286	0.260041091828496	0.616589927965202
B9EJR8	45.4984184444869	-0.770466286688669	0.684521553083452	-1.12555445948791	0.260354153515661	0.616589927965202
Q9ESN3	42.5544440920756	-1.11491266677905	0.990623103475912	-1.1254660454284	0.260391597759081	0.616589927965202
Q56P03	125.178725580647	-1.12916456258296	1.00235196421764	-1.12651503951938	0.259947578346217	0.616589927965202
O15084	8.37479946803412	-1.04715684709999	0.931862723471226	-1.12372436489281	0.261129976760053	0.61776582464994
Q86X53	25.4499440723552	-0.716649613307892	0.638388292122539	-1.12259203708944	0.261610798830082	0.618330796494781
Q9NW08	27.4057952381536	-1.02891942755559	0.920005877832133	-1.11838353683142	0.263403222566256	0.621991898019209
Q3ZBG7	72.3936954501781	-0.551480725703547	0.496078019267552	-1.11168143776617	0.266275143582472	0.628192974933717
Q9P2D1	48.5516377963963	-0.30396637838	0.273885935423639	-1.10982835942208	0.267072996258113	0.628523693913144
Q5U247	160.389005907737	-0.161726860684849	0.145934239233189	-1.10821738294346	0.267767945347643	0.628523693913144
Q9HB75	4.85091269953196	-0.967699596123777	0.872170903898981	-1.10952978573092	0.267201702369641	0.628523693913144
Q6P3P4	7.54791136553878	-0.762096241977308	0.687424165938943	-1.10862591066517	0.267591595613414	0.628523693913144
Q5FWP9	12.666154270338	-1.27437353964168	1.15081894672375	-1.10736232078007	0.268137309732026	0.628523693913144
Q9UKX5	9.35031901002386	0.980649900880652	0.885163865535623	1.10787385145602	0.267916299876952	0.628523693913144
Q15643	9.40191412479884	-1.45150204831044	1.30888835328085	-1.10895787610312	0.267448354434146	0.628523693913144
Q00536	7.56506153877651	0.566290964156565	0.512065009711356	1.1058966213602	0.268771267348725	0.629432253048571
A4II73	17.9029289453509	-0.278169902043316	0.252184071371375	-1.10304310867309	0.270008444925784	0.629672451262364
P0CW27	5.66377399372881	-1.5859700579727	1.43858182424592	-1.10245384116683	0.270264415322963	0.629672451262364
Q9UMZ2	11.8548528761914	0.85514715562225	0.774562856387099	1.10403842447472	0.26957646996735	0.629672451262364
Q9XSL6	192.441167541504	1.65189871708082	1.49561423121505	1.10449518505771	0.269378391069284	0.629672451262364
Q7ZXY0	294.527449622618	1.10225909470158	0.999637281079199	1.10265905000221	0.270175256308073	0.629672451262364
Q12802	51.1530763060665	-1.39748934897531	1.26785024957405	-1.10225111320901	0.270352516256287	0.629672451262364
Q29RM1	1.63887506968475	-0.864312707162989	0.786228708066987	-1.09931461201408	0.271630860998627	0.63034890690449
Q86WH2	273.524388585983	0.351081988264539	0.319535424263226	1.09872634332814	0.271887448421791	0.63034890690449
P46013	32.4696560859836	-0.635612343623142	0.577376601913119	-1.10086266315099	0.270956434127184	0.63034890690449
Q06190	8.48799777616919	1.53207186747466	1.3935367781291	1.09941258208595	0.271588145127892	0.63034890690449
O15062	14.4346108111151	0.997476939194687	0.90829498105247	1.09818611794913	0.272123226738024	0.63034890690449
P23403	885.046232019855	0.317972349477144	0.289027304332576	1.10014640385416	0.271268338232418	0.63034890690449
Q9HBI5	8.50439925759311	-0.478134101176916	0.437510582183551	-1.09285151182086	0.274459000477006	0.635183646937274
Q9Y2A9	70.924515069624	1.25443458784927	1.15067851010376	1.09016947551767	0.275638496733977	0.636645364241925
Q8HXA6	20.8557502413858	1.21915471610726	1.11852098717476	1.0899703537854	0.275726203478063	0.636645364241925
Q8NDY8	182.359630699956	-1.18168993207551	1.08440143480435	-1.08971631182756	0.2758381284602	0.636645364241925
P42558	818.209337481416	0.284707730689959	0.261607511934529	1.08830105291935	0.276462225878386	0.637509916172631
Q9I9A7	118.289215853994	-0.638030226339329	0.588505764667804	-1.0841528913476	0.278297014899758	0.640584570332326
P70187	32.4728562055292	0.797254455195215	0.735314250909382	1.08423637133271	0.27826000902964	0.640584570332326
Q5ZJ24	16.4990246438617	-0.605983320449604	0.559671687560276	-1.08274785721466	0.278920355562965	0.641441501767216
A2VDF0	53.9558464674949	-0.597698719475546	0.552359890173211	-1.08208204489308	0.279216073303113	0.6415441252603
Q8IUR6	22.5370126693082	0.840669532458016	0.777705782369903	1.08096088715741	0.279714512414592	0.642111931014629
Q6UXM1	51.8335653512911	0.799053325604974	0.739957210687642	1.07986423277424	0.280202642705676	0.642655073710057
Q9R1A9	123.510956774347	0.583095753179815	0.540847966800345	1.07811397836883	0.280982894245159	0.643866632104378
Q8N8J7	6.75524563516029	-0.634164645699551	0.58976354853468	-1.07528626900592	0.282246581820485	0.64560431204238
Q8TDN4	10.0335789480082	-0.877425073659599	0.815588190652214	-1.0758187572063	0.282008321756385	0.64560431204238
Q2KHR2	1.85095957063493	-0.759522585148439	0.709119485739643	-1.07107842954876	0.284134166198601	0.646479093331269
P50748	10.0032873018225	0.454054631448582	0.42514701078021	1.06799441119278	0.285523032820792	0.646479093331269
Q8WWI1	9.7894658742117	-0.790127640559001	0.739623144516957	-1.06828409361774	0.285392381362573	0.646479093331269
P58269	0.691710782008678	-1.48650755190996	1.38968911787291	-1.06966913160062	0.284768265516237	0.646479093331269
Q53B90	57.9143709480984	-0.371784002318205	0.347177437425326	-1.07087604849947	0.2842251666828	0.646479093331269
O57611	27.101551698607	-1.05937465944947	0.992222035985185	-1.06767902851262	0.285665321475931	0.646479093331269
Q01664	14.9748972312561	-0.828848697630232	0.773920486639963	-1.07097397205331	0.284181132968703	0.646479093331269
Q14289	12.1309544013854	-0.74920881813431	0.700960101114462	-1.06883233003296	0.285145228522334	0.646479093331269
Q5ZJV4	10.4674415435962	1.09923297634048	1.02486057648654	1.07256830983674	0.283464849696687	0.646479093331269
Q96S44	29.6205211260804	0.819420814740866	0.765216329785265	1.07083550473996	0.284243399524787	0.646479093331269
Q8C0L0	75.6007842321213	-0.906133478848538	0.845058480280591	-1.07227310297823	0.283597384050783	0.646479093331269
O75718	181.142911623312	-0.725902135663135	0.678265288599106	-1.07023335539169	0.284514283926506	0.646479093331269
Q9BVP2	79.589157272015	0.820647279966298	0.769162394337823	1.06693630110817	0.286000601111703	0.646665075964956
Q28H91	65.4908861213462	0.725534259873487	0.680536300483501	1.06612132131382	0.286368802529465	0.646925102089109
Q90972	109.936624471095	-0.686111548710591	0.644046023000893	-1.06531447164862	0.286733646102989	0.647177089923266
Q07802	1.31431601498191	0.8403581645563	0.793864599301055	1.05856611479612	0.289797425780587	0.648364643493345
Q9JLC8	3.17643583458436	-0.761641279397832	0.716185795050378	-1.06346884378551	0.287569387030307	0.648364643493345
Q14161	0.970799501476305	1.76188670337822	1.66281944004376	1.05957788377303	0.28933667953741	0.648364643493345
O60229	4.03822505669657	-0.902514596414652	0.852551147087675	-1.05860463562527	0.289779874862507	0.648364643493345
Q7Z442	12.2819887896473	1.38979744679735	1.30872087724042	1.06195100190339	0.288257929678764	0.648364643493345
Q9BYZ8	8.97001027611922	-1.54924700566896	1.46341692916079	-1.05865046030142	0.289758997086769	0.648364643493345
Q8K339	5.89671448661137	-0.692477904082883	0.651996076427699	-1.06208906635909	0.288195253213824	0.648364643493345
O14672	138.8430342137	0.72429907343462	0.6831445103331	1.06024283658732	0.289034137647778	0.648364643493345
Q7SZ10	58.5007994603162	-0.881469898404965	0.831684930988426	-1.05986036966832	0.289208127349283	0.648364643493345
P02412	2881.86016015442	1.28565259344329	1.2126183449216	1.0602285532192	0.289040634089339	0.648364643493345
Q6NT76	2.86623230262453	-0.699461740791132	0.661378785929849	-1.05758115571811	0.290246437432635	0.648801091548892
P26990	31.2076140991708	0.424632174250656	0.403773623620117	1.0516590223094	0.29295601786891	0.651555471131624
P18736	11.6361827533635	-0.394119778953231	0.374734401280339	-1.05173097961292	0.292922993346255	0.651555471131624
O94889	6.09537367985204	0.752782535072903	0.715882896983495	1.05154423753507	0.293008703064671	0.651555471131624
Q6PCQ0	3.46606397860768	-0.679352883650927	0.644725801717062	-1.05370823044718	0.292016519595655	0.651555471131624
Q9Y5K6	122.949822594509	1.16768052746649	1.10891240911608	1.05299617703553	0.292342744208988	0.651555471131624
Q9PTG8	44.0777851944002	-1.01163446272505	0.961814329875866	-1.05179807713576	0.292892201452621	0.651555471131624
Q9NQX1	1.92304796401747	-0.732973532983969	0.698729505550333	-1.04900899011938	0.294173980760745	0.651877294747359
P19336	224.623032229295	-0.729026247547437	0.694648514291492	-1.04948939290687	0.293952934587589	0.651877294747359
P17427	3.33546202478846	-1.03819514401057	0.989582873718884	-1.04912400121578	0.29412105093438	0.651877294747359
Q9Y4D8	55.7884094848527	1.32335564892393	1.26049529166824	1.0498695692647	0.293778084251426	0.651877294747359
Q8BLS7	58.3543852015157	-0.470048784823144	0.448567155080577	-1.04788943973998	0.294689548248061	0.652453895817848
Q9Y3A2	60.1608736085909	0.286685250661333	0.274781672280994	1.04332013223999	0.296800049978084	0.653341503815157
P40429	5.19479041152623	-0.769580073143072	0.738530212365596	-1.04204277666315	0.297391846942085	0.653341503815157
Q9Y4B6	1.04143454184389	-1.30587316855349	1.25235867232315	-1.04273096630622	0.297072911757799	0.653341503815157
O15209	41.9523016139608	-0.355742669055773	0.340232591914973	-1.04558668836957	0.295751897824976	0.653341503815157
Q9H2Y9	8.89915264912364	-1.18547368195479	1.13656063147848	-1.04303602387906	0.296931608806288	0.653341503815157
P15308	93.5323103627274	-1.56816065554003	1.49954296098933	-1.04575907215451	0.295672281746757	0.653341503815157
A1L2Q8	20.7063700847887	-0.889626649538598	0.852768824242674	-1.04322135641937	0.296845784552727	0.653341503815157
Q12873	30.3697566552901	-1.19327161326764	1.1446161262485	-1.04250812643939	0.297176159804738	0.653341503815157
Q9JIL5	128.245616429714	-0.731315420749917	0.700418576237876	-1.04411197184118	0.296433587587386	0.653341503815157
Q9YGC1	2.6490892689006	0.927263654884469	0.890697790744518	1.04105305359452	0.297850926166055	0.653376970925159
Q90663	106.935203561272	1.07139462277192	1.02929102928423	1.04090543130155	0.297919440754524	0.653376970925159
P21158	527.054830176096	1.00017401338241	0.963024710189914	1.03857564899365	0.2990021357547	0.654627640833984
Q9D8Y1	0.781202340267927	1.27729166612944	1.22962826524462	1.03876244734448	0.298915230226242	0.654627640833984
Q1LV46	39.2456553099464	-0.920384809608029	0.887166076767733	-1.03744364635912	0.299529146123369	0.65522000714487
Q8WXF0	9.65732120406958	-0.544388450285332	0.526077536269443	-1.03480649287125	0.300759290079314	0.656225436509519
Q5RH02	23.5491426276362	0.672574671372294	0.649823084640936	1.03501197059494	0.300663320840029	0.656225436509519
Q5ZIK9	97.6396364749141	0.893606470015357	0.863268317791179	1.03514336342356	0.300601963961343	0.656225436509519
Q8NEP7	6.42825349601251	-1.09635011835645	1.06325207397784	-1.03112906636973	0.3024802989224	0.659417375210522
Q96CS2	32.2628280826663	-0.504806099574096	0.490391519832329	-1.02939402326267	0.303294556513837	0.6606288080928
Q0P4Q4	19.7983463263285	-0.512022444436632	0.498921061420079	-1.02625943065876	0.304769314641153	0.662711148006934
P23610	74.3605388527627	-0.796108501162612	0.775417636622883	-1.02668351035945	0.304569516368903	0.662711148006934
O75882	18.1152814673521	-0.828386631555573	0.808129251043566	-1.02506700566258	0.30533157243711	0.663077189079998
Q9NVD7	205.087267060465	-0.921026678645576	0.898736354458311	-1.02480184992706	0.305456693364837	0.663077189079998
Q0P4G6	2.41261491196636	0.883486261483688	0.869547981639882	1.01602933953974	0.309615415296799	0.669335730690198
Q86YH6	1.60960837922546	-0.727933529109348	0.71914058362887	-1.01222701886202	0.311429520359231	0.669335730690198
P28700	3.04947552043495	-0.65168228367894	0.643797506711035	-1.01224729342023	0.311419828721472	0.669335730690198
Q53TQ3	22.5251531588377	-0.663040210151185	0.65358733682614	-1.01446306069966	0.310361847017262	0.669335730690198
Q1T7B7	54.6918896887743	0.540315592427351	0.533258952522477	1.01323304535535	0.31094885982299	0.669335730690198
O43166	10.283893849869	1.00563387957856	0.993655228889488	1.01205513777898	0.311511690889581	0.669335730690198
Q9D4J7	41.671776047394	-0.677125354396834	0.668930161046782	-1.01225119426104	0.311417964065626	0.669335730690198
P14735	50.8273819191427	0.869172793348778	0.857485745634128	1.01362943672726	0.310759605971491	0.669335730690198
O00398	10.925781329591	-0.790513660672222	0.779858687582913	-1.01366269717701	0.310743729496253	0.669335730690198
F6V515	57.5051128093356	-1.18298902926953	1.16563697682507	-1.01488632635155	0.310160016911824	0.669335730690198
Q68CP4	88.9135771242623	0.795769462275995	0.784527421027433	1.01432969829638	0.310425457539411	0.669335730690198
Q8N806	129.047480590875	-0.990593379807932	0.979266769837958	-1.01156641920143	0.311745408814613	0.669335730690198
Q7L7X3	183.467407246958	-1.12894185252966	1.10979902257364	-1.01724891585472	0.309035031335904	0.669335730690198
Q8QGW7	21.8096722876388	1.67592925608123	1.65843085850372	1.01055117702844	0.312231293420265	0.669816082862114
C9JJ37	3.9292287889857	-1.13778384168214	1.12670781691579	-1.00983043216712	0.31257653732028	0.669994171856807
P41252	96.4785417198362	1.52098177946683	1.50929525090301	1.00774303672978	0.313577838565517	0.67157701385993
Q9UQ49	20.2405174681509	-0.713475592389489	0.709262297551263	-1.00594039025163	0.31444424546664	0.67268446994661
Q28FI7	559.052831833875	-0.191000173576036	0.189941819720756	-1.00557198965892	0.314621503556242	0.67268446994661
Q6NT16	42.8402269379722	-1.27958092344069	1.27422130303762	-1.00420619274712	0.315279237797277	0.673162097707727
Q6IQ32	46.8159883397974	0.760794932627199	0.757753258415418	1.00401406945863	0.315371832076771	0.673162097707727
Q8N5I4	3.83865371211689	0.631334874806775	0.630392138123076	1.0014954765878	0.316587325911289	0.675192502256547
Q4KLQ5	18.3592613564776	-0.495203777476405	0.495924329705792	-0.998547052067773	0.318014160404593	0.677410623121663
O15164	0.918403357725011	-1.24870742185084	1.25089515895556	-0.998251062777673	0.31815763121174	0.677410623121663
Q9BVI0	64.169719289203	-0.387230671668937	0.388607172570912	-0.996457860278623	0.319027732033129	0.678697631427681
A3KMH1	28.4114757535543	-1.11013223687291	1.11605743587424	-0.994690955132886	0.319886594873375	0.679835679157962
Q5F3V3	97.0347345746829	1.26990774275864	1.27723523697006	0.994263003400372	0.320094842280637	0.679835679157962
Q7Z6K3	31.65573152552	-0.373707697446987	0.376206651715692	-0.993357495787732	0.320535767338962	0.680206715573961
Q14140	22.8084529884707	-0.448287071986815	0.45234245160563	-0.991034713623672	0.321668630007933	0.681540519421438
Q56JZ9	10.4512216340508	-0.808108531359038	0.815468143440942	-0.99097498517741	0.321697795077203	0.681540519421438
Q5BL41	579.157629554629	0.215420501122503	0.217808468036889	0.989036390844173	0.32264533723722	0.682416255497597
Q96EB1	34.7687080943524	0.746320459996667	0.75438887475292	0.989304700763388	0.322514084836789	0.682416255497597
Q86WC4	41.1940923913352	0.759242764082145	0.768423923504881	0.988051960458415	0.323127201295813	0.68287014004202
Q5ZIN1	204.580094443606	-0.20628571009542	0.209268128879259	-0.985748337313422	0.324256623133337	0.684690638103865
O08679	22.8321965808101	0.380968397859816	0.387152027695392	0.984027902753382	0.325101793756813	0.685908408793276
P17480	1.15598347656911	-0.75872892088703	0.772829474019792	-0.981754638498167	0.326220740473809	0.686249051223981
Q09472	55.0755459889754	-0.319412219493953	0.326735266457205	-0.977587215966442	0.328278522676472	0.686249051223981
Q8IVW6	8.03912302288123	-0.48271491219055	0.494255857269896	-0.976649856729885	0.328742527490652	0.686249051223981
O54774	0.343949777552817	1.64043942601457	1.67655302981439	0.978459611382639	0.327847057619362	0.686249051223981
Q7ZXV6	63.6978658725553	-0.277249096668989	0.282404925406184	-0.981743134508793	0.326226409328409	0.686249051223981
Q8NCY6	2.64373503344209	-0.80104723374432	0.819908146927254	-0.976996309582216	0.328570979386099	0.686249051223981
Q5ZKM0	104.995919354424	-0.798714909217663	0.816889260308875	-0.977751756603655	0.328197116804348	0.686249051223981
Q5XII0	54.9872215648943	0.495189167808859	0.507394280883121	0.975945505233093	0.329091470140709	0.686249051223981
Q6YGZ5	32.1154578810929	0.502035644604874	0.51375198025102	0.977194568397728	0.328472836520925	0.686249051223981
A5D7J5	93.9792298807627	-0.827339934556161	0.843765684734303	-0.980532806115107	0.326823184107756	0.686249051223981
Q9D818	33.086059057944	1.09982496298119	1.12409319874654	0.978410833023084	0.327871172465379	0.686249051223981
O00204	58.2061547556576	-1.01419199033204	1.03186807398184	-0.982869822126006	0.325671512094971	0.686249051223981
Q08AY9	86.3085819755142	-0.830653502494971	0.851456879839777	-0.975567315459685	0.329278928076275	0.686249051223981
Q01613	18.2537781518205	-1.21526159608937	1.23826329481799	-0.981424226313681	0.326383584143548	0.686249051223981
Q5E9B7	334.079030062878	-0.810023853181141	0.830333197038307	-0.975540729998986	0.32929210833683	0.686249051223981
P0C170	231.153074438142	-0.628131810850937	0.644699658834029	-0.974301447571641	0.329906886125313	0.686969921801284
Q9Y6D6	5.89187616355319	-1.00754963268911	1.03477308825709	-0.973691376518268	0.330209800317877	0.687009226205157
O00560	379.595643273632	-0.452324385552216	0.464789755605218	-0.97318062650333	0.330463537771482	0.687009226205157
Q9Y2K1	30.7809617053636	-0.768123045359835	0.792065019699502	-0.969772715946035	0.332159795557809	0.689974209471708
Q9ES19	67.075503079352	0.869520247413386	0.899317501480796	0.966866813980216	0.333610618397737	0.691301808601962
P22105	42.2786900135972	-0.595160219395375	0.615469337083504	-0.967002226651345	0.333542920548997	0.691301808601962
Q5R5Z5	183.559585399435	-0.902432752800401	0.932814541462519	-0.967429979581488	0.333329129118766	0.691301808601962
Q8CIF4	6.40608381138778	-0.515189398656518	0.533722640170676	-0.965275519306748	0.334406830105282	0.692390154715555
O70622	35.0348143056743	0.623219070054852	0.64673956166584	0.963632205287697	0.335230354554386	0.693533243632757
Q9WUK2	24.7123575081908	0.220804295754731	0.229529167174112	0.961987962023304	0.336055650914533	0.69365475423232
Q8TDM6	13.1818406966887	-0.728569995135119	0.75711999909937	-0.962291309173958	0.335903293348056	0.69365475423232
Q8TE04	26.1440405788228	-0.822194075144744	0.854913138644365	-0.961728201356802	0.336186152301671	0.69365475423232
Q641J8	40.6545278163008	-1.15109974603091	1.19737552207233	-0.961352328331109	0.33637504520307	0.69365475423232
Q8CHI8	6.75457780091485	-0.555382488816038	0.578664086395155	-0.959766645059741	0.337172672989006	0.694738854424927
Q3TC93	27.5760517165435	-0.981583473481097	1.02454830625826	-0.958064610019142	0.33803017964756	0.695944487509683
Q04861	15.5161040115747	-0.441460416763962	0.461237184715516	-0.957122347011653	0.338505505439169	0.696361969723895
Q9BQT8	8.94340176831697	-0.70286945336795	0.737604990027407	-0.952907671275155	0.340636852933341	0.698526399086379
Q28I85	20.5285365285522	-0.519525829401086	0.545216829093963	-0.952879298066477	0.340651230239385	0.698526399086379
Q9DAT2	173.934276046954	-0.424381455166567	0.445085387146831	-0.953483235850575	0.340345286089587	0.698526399086379
Q9YIB9	79.4425728084613	-0.821508863839136	0.861959028580838	-0.95307182429738	0.340553680748701	0.698526399086379
Q15751	5.49009190639081	-0.590333208387022	0.623799869225193	-0.946350324055471	0.343969933557605	0.702057887627529
Q5TZA2	3.76084606614839	-0.691207534708213	0.730822846996143	-0.945793549762766	0.344253896154763	0.702057887627529
Q90YY5	33.7591699452885	-0.184122080032296	0.194692049253793	-0.945709291868829	0.34429688187761	0.702057887627529
O54862	4.77666226871512	-0.844554585047944	0.890860285811227	-0.948021365975343	0.343118577246521	0.702057887627529
P55008	11.3927856259088	-0.770733214426245	0.813207659138475	-0.947769251512918	0.343246937281567	0.702057887627529
P10916	137.772151473028	1.68185102492608	1.77642032228282	0.94676412098505	0.343758988290106	0.702057887627529
Q5RC74	35.2820404091532	-0.934591202829259	0.987200455256671	-0.946708642457287	0.343787265320206	0.702057887627529
Q6NW40	5.86148251812797	-0.809406701666444	0.857152028055474	-0.944297715193715	0.345017533184182	0.702406212976561
Q8BTQ0	11.8860829745413	1.00841569551774	1.06741531998275	0.944726646357329	0.34479844956822	0.702406212976561
Q6DIT8	380.791591617262	-0.257094135268835	0.272524801447759	-0.943378855440125	0.345487154562583	0.702802292919904
Q9IA31	16.9032506847845	-0.394253217651857	0.418476456336767	-0.942115647563655	0.346133434111284	0.703556821125163
P42566	4.15830052079749	0.803026550626331	0.853776822542959	0.940557917975018	0.346931455831006	0.704125547052422
Q9Y6N5	78.5969771476652	-1.2034574388226	1.27960188437483	-0.940493643779343	0.346964408508414	0.704125547052422
P19367	95.0474602598318	-0.90282940691056	0.960962097697888	-0.939505740209117	0.347471146467577	0.704594269225919
Q5PPI1	441.867786785932	0.147346692976127	0.157159239048276	0.937563033954785	0.34846901594857	0.704939299880124
Q5M9P8	13.7806213160845	-0.411484802677714	0.438695807817821	-0.937972953798073	0.348258309510125	0.704939299880124
Q8K2F8	28.7059453010303	-0.456953353538044	0.487108735548201	-0.938093120058256	0.348196557165558	0.704939299880124
Q96QE2	5.04612581101531	0.577603391643079	0.616667943640575	0.936652209020509	0.348937486857681	0.705328543450455
Q92542	132.789337332199	-0.163566026831585	0.175032910866062	-0.934487268835678	0.350052600128155	0.706996267044588
Q9UKY4	0.895758335125859	-0.833420573883331	0.892848266585389	-0.933440322475695	0.350592669411152	0.706996267044588
Q63ZZ0	35.9836537589658	1.40837288882506	1.50795479696274	0.933962272384918	0.350323354541717	0.706996267044588
O95164	199.941170211676	-0.549945251006349	0.589974507930929	-0.932150870272405	0.351258561470666	0.707780461007533
Q9P227	2.74038782263054	0.863042962361707	0.927649831125564	0.930354249420316	0.352187698137286	0.708535093496666
Q6P5F6	118.013216119817	-0.347509889149372	0.373366244087799	-0.930748011241351	0.351983928086759	0.708535093496666
P29374	37.3258233134997	-0.487841090948423	0.525049779079666	-0.929133027736029	0.352820149954534	0.709249003252426
Q9H1U4	22.7484003657452	1.00312016623506	1.08082674213484	0.928104502904602	0.35335336408424	0.709762456945939
P27463	657.535969409817	-1.10175335489844	1.19393866084353	-0.922788909540827	0.356117221505456	0.714752160994848
Q7Z401	6.33661643688998	-0.674031930777653	0.731096271473047	-0.921946885899967	0.356556281236075	0.715071662918501
Q5ZLQ6	1155.92487223913	0.176726123957025	0.192209446851475	0.919445567592658	0.357862564305199	0.716566498275692
P62845	978.970799712842	1.17559473940862	1.27816679946495	0.919750645925663	0.357703079782534	0.716566498275692
Q8NEZ2	4.71446759139051	0.694273401306729	0.75584240158261	0.918542542536691	0.358334897144912	0.716950401100432
Q13023	20.8991882542703	0.800668213304174	0.872234353072528	0.917950789812101	0.358644629646782	0.717008629692901
Q7Z7A1	7.06605093867399	-0.487803638768899	0.531951085366262	-0.917008447182759	0.359138213692698	0.717434039081191
Q62829	7.20797998357846	-0.484065648577761	0.531901009651503	-0.910067173767759	0.362787085027753	0.71976903670004
Q62622	255.725160930789	0.178165300401479	0.195404617516948	0.911776306340488	0.361886485510564	0.71976903670004
Q6V0I7	149.398505316013	-0.291535840796345	0.320570514477581	-0.90942812152093	0.363124183290157	0.71976903670004
Q13045	278.093254489478	0.207656828630225	0.227805184650887	0.911554444858052	0.362003312603389	0.71976903670004
Q9D1C9	8.38517956143161	-0.796321541231465	0.871569837775678	-0.913663491687306	0.360893693110203	0.71976903670004
Q7TN38	2.26600997394121	-1.39628754234449	1.52804972404525	-0.913771011749578	0.360837181478084	0.71976903670004
A6QLE5	29.1651358118089	0.588788476183989	0.647419999800013	0.909438195245536	0.36311886790847	0.71976903670004
Q5ZJH5	154.036241345103	0.42287402814812	0.464356608861789	0.91066654394055	0.36247109706263	0.71976903670004
O60934	120.158784673377	-0.285145244595521	0.312665519169945	-0.911981741231064	0.361778329349386	0.71976903670004
Q7ZXT3	49.1906246333265	1.10133532948864	1.20611407419916	0.913127002700728	0.361175750127684	0.71976903670004
Q6NU13	40.4716835490647	-0.266683621766768	0.294130209451625	-0.906685587529317	0.364573087095677	0.719848715246875
Q96C00	11.4705514268527	-0.540184156792601	0.595278793080296	-0.907447339081903	0.364170285422505	0.719848715246875
Q8WX92	64.816376958021	-0.371200431350521	0.408690111945135	-0.908268686961415	0.363736282050883	0.719848715246875
Q07864	19.0083239542778	-0.830519680226109	0.915338563796502	-0.907336053647085	0.364229113966988	0.719848715246875
P52826	136.877582061985	-0.910236240050988	1.00382195397592	-0.906770604533742	0.364528117706591	0.719848715246875
Q5R9R1	24.4453369322672	-0.441080819065708	0.487131802519138	-0.905465044131212	0.365219070519742	0.72056735534976
Q28HM1	29.2220939064685	0.84337701218331	0.933952999235109	0.903018688171696	0.366515976586843	0.722568148286561
Q9BX84	7.74179206343951	-1.00781173209684	1.1193134592926	-0.900383823432058	0.367916026466612	0.722646901009827
Q8IV61	2.98962819769106	-0.672512900119855	0.747087572082888	-0.900179477279862	0.368024745893937	0.722646901009827
O70258	3.9988344831486	-0.825428363286943	0.916120253822603	-0.901004382167909	0.367585989730443	0.722646901009827
P15848	87.7876126213323	0.346938193498753	0.386730307538433	0.897106295358748	0.369662199792035	0.722646901009827
O60566	7.06383539053369	-0.671271174113891	0.74687002385288	-0.898779108379532	0.368770330124959	0.722646901009827
Q99PP9	71.6169326504914	0.754400044947575	0.837709159213731	0.900551267286669	0.367826955284798	0.722646901009827
Q99PE9	91.2697105052543	0.82718217354641	0.921716343739649	0.897436808151097	0.369485878845846	0.722646901009827
Q0IHF9	15.9600354474452	-1.03046613235711	1.14866737295644	-0.897097067974431	0.369667123138882	0.722646901009827
P48506	23.4837907510412	-0.724488735999998	0.80578446715516	-0.899109830892897	0.368594162181842	0.722646901009827
Q9NQL2	181.843016835414	-0.882361045700906	0.983277031423837	-0.897367697507589	0.369522743455212	0.722646901009827
P78417	609.022092391815	-1.06455186227996	1.18622423643532	-0.897428858374201	0.369490119254593	0.722646901009827
Q9UJU6	491.432582435782	-0.334651356021847	0.373411476950093	-0.896199974235322	0.370145969460908	0.723029779795582
O19001	165.786840976791	0.233235372487314	0.260715290796882	0.894597979943656	0.37100203207985	0.723595566384746
Q7TT41	2.13435197983185	1.14530462194654	1.28021170574337	0.894621269910592	0.370989577752746	0.723595566384746
Q13257	50.9679478207489	0.556753625175681	0.62667495551845	0.8884248848194	0.374312244483163	0.729077708469599
O73630	5.33062005811217	-0.634451944695196	0.715519155629575	-0.886701550480436	0.375239603380635	0.729077708469599
Q9D711	29.4829560672821	0.757410794998347	0.852970976051761	0.88796783977839	0.374558050874889	0.729077708469599
P55058	52.0026383496725	-1.29606673594087	1.46020911033304	-0.887589816259444	0.374761433576833	0.729077708469599
A6NKX4	194.633372026202	-0.546628832021594	0.616239337983468	-0.887039820940901	0.375057461746465	0.729077708469599
Q2KJG3	226.079129855218	0.69375062576706	0.783222751298519	0.88576413876752	0.375744637955784	0.729504217307772
Q9JJ74	1.17277754519246	0.775344596925316	0.877425769505532	0.883658337687366	0.376880676869868	0.729823979130778
Q96LQ0	44.656652322133	-1.25577700600696	1.42149230747551	-0.883421598135237	0.377008525605227	0.729823979130778
Q99MN1	34.1327726085342	-0.670175835175481	0.75865102430416	-0.883378277634531	0.377031923285939	0.729823979130778
D2H0Y8	75.4032969081602	-0.762032728927343	0.862670822169517	-0.883341257573682	0.377051918768151	0.729823979130778
Q8N5C8	41.7479914019208	0.713519878819698	0.808731413891102	0.882270512266481	0.377630538650816	0.730390633045296
Q5PQA5	41.4090989932951	0.640249121852571	0.727276508268405	0.880337965785476	0.378676251269959	0.731859169436267
Q61510	22.2968412799997	-0.505517399754044	0.574989707115058	-0.879176433071154	0.379305620431651	0.732521436283346
Q9NVF7	156.749551853345	-0.27821938164955	0.31697963918336	-0.877720040209305	0.380095666288172	0.733492769914109
Q5T601	6.31668044670946	0.753581221165962	0.862826306760901	0.873386932295734	0.382452211277073	0.736927149180181
Q5BJQ6	39.5055580426786	0.642720675420835	0.735516423991157	0.873835925965077	0.38220761256226	0.736927149180181
Q8NAB2	14.3144493605657	-0.551429486672292	0.633111946111894	-0.870982596456701	0.383763655729404	0.737727803300048
Q8R3W5	14.5410318975358	-0.498875380591921	0.572897761539117	-0.870793035133649	0.383867168855807	0.737727803300048
Q32KJ6	92.1946868492991	-0.427295896261764	0.491156099407764	-0.869979822661263	0.384311430995054	0.737727803300048
Q66JG8	222.199308945286	-0.806374392104906	0.926340495656087	-0.870494592308399	0.384030173174509	0.737727803300048
A1A5B4	24.3346853088665	0.828430681484494	0.95210392745097	0.87010530846398	0.384242856941119	0.737727803300048
P15541	117.517323232161	1.06010143458271	1.22010833310007	0.868858449551927	0.384924558564658	0.738350035384912
P33076	8.17869388081977	-1.02568738206351	1.18231337720324	-0.86752582000702	0.385653970913556	0.739194220318181
P62509	19.182599611375	-0.616943642434976	0.712269681847527	-0.866165805112904	0.386399242522012	0.740067514725443
Q5VT52	12.0867878677553	-0.484183435932233	0.560154864243866	-0.864374241551603	0.387382338273285	0.740856376374945
P56749	37.0527780134919	0.556846410159558	0.64501860810654	0.863302861593695	0.387970971267975	0.740856376374945
O60925	129.984708887133	0.766792845433109	0.887418534864097	0.864071253087517	0.387548749650769	0.740856376374945
Q8BK72	15.3562358900282	0.758286477958815	0.878295016121742	0.863361927416092	0.387938505387981	0.740856376374945
Q5R585	3.05100707995301	-0.760119530372947	0.882091733073759	-0.861723902256985	0.388839469209145	0.741406599872661
Q5ZLX5	30.9901702691012	-0.584708405668137	0.67830594103378	-0.862012803215323	0.388680472414524	0.741406599872661
O94927	29.4576556606293	0.55972272567227	0.652445395464353	0.857884398546347	0.390956299904075	0.744348959017643
Q96N11	23.1801491279492	-0.663149743476307	0.77349615467589	-0.857340711349986	0.391256615248804	0.744348959017643
Q6ZMZ0	127.274322944607	-0.582955132107637	0.679636949885008	-0.857744906609729	0.391033337414809	0.744348959017643
Q9NXE4	1.94046445574482	-0.71214029848287	0.83207159712172	-0.855864208015617	0.392072894646649	0.745346909093889
P60604	210.855605874792	0.590186117286745	0.690907241785206	0.85421903490516	0.392983638258588	0.746522822119474
Q6UXY8	11.1676402617866	-0.904180161310427	1.06089351131666	-0.852281733902079	0.394057741655805	0.748007080186167
Q5NVN7	109.604229918759	0.368138058349842	0.432734227863084	0.850725536937005	0.394921834032025	0.748721610198553
Q7TP17	201.590890454963	-0.520648562535442	0.612132765333042	-0.850548430048788	0.395020246789687	0.748721610198553
Q8UW19	1743.81230690875	0.25905094861871	0.304805677502128	0.84988885621037	0.3953868817516	0.74886099545985
Q9CWB7	16.9354639147516	0.37198785409323	0.438206326961327	0.848887455990699	0.395943919514799	0.749360529155786
P18718	13.6657035541831	0.277962908801598	0.327895843419174	0.847717085715715	0.396595548730153	0.749483451927176
Q5RFT7	193.448630649007	-0.163700027765536	0.193033178695583	-0.848040885363514	0.396415201470506	0.749483451927176
Q9BXB1	69.2975582478047	0.33967929106522	0.401211796106278	0.846633360139894	0.397199513395706	0.750070034535128
Q9JHE6	56.5800238364564	0.25993507452643	0.307503362194189	0.845308072964355	0.397938854840949	0.750911206882293
Q8TCU6	122.804566717803	0.349360395513144	0.413727601053148	0.844421292231515	0.398434028349225	0.75129073242234
Q9HCK0	49.2155964654551	-0.227907647649701	0.270077158546159	-0.843861246454684	0.398746945958591	0.751326288292183
Q04656	4.28295267258326	-0.798342107557567	0.94828747951075	-0.841877726751655	0.399856398855946	0.752690606828446
Q15916	8.86675143658034	-0.549040577549282	0.652444014985572	-0.841513700698784	0.400060212944435	0.752690606828446
Q80V85	24.0683336393195	-0.664118381531248	0.79012353092249	-0.84052474776428	0.400614231793182	0.753178338654585
Q08629	33.9475088779497	-0.39146772774297	0.467029326802264	-0.838208020946645	0.401913883034681	0.753957394385911
P63148	56.9215520861237	0.586563255351754	0.699142824135317	0.838974863365296	0.401483415389207	0.753957394385911
Q96E22	140.575890471034	0.606477649817487	0.723323470140783	0.838459796831211	0.40177251790435	0.753957394385911
A6NFE3	13.5861431173291	-0.67387189431646	0.804512737462762	-0.83761494745464	0.402246995157738	0.754028666638313
Q9NQZ8	16.9580590811827	-0.323245151287474	0.386345413678065	-0.836673970606078	0.402775854101813	0.754466500901857
Q6NZC7	96.6041393852741	-0.217479255071137	0.260127683617192	-0.836048097791785	0.403127845215859	0.754572633352761
Q91642	2.79712797007694	-0.858171131504951	1.02728890692019	-0.835374669894708	0.403506787085924	0.754729019769061
O15014	31.4973904963471	-0.349959986428885	0.419245718786685	-0.834737173802715	0.403865706393317	0.754847754085534
Q7Z304	51.5321014329903	-0.739891527989181	0.88703901373313	-0.834113851289725	0.404216830498374	0.754951755791919
Q27994	20.1001283447447	0.461077811729936	0.554104721047288	0.832113126303047	0.405345093362995	0.755065713491736
Q53EZ4	2.79440229611838	-0.890991250399158	1.07090073282421	-0.832001718823562	0.405407974318016	0.755065713491736
P05781	974.397113164898	1.09954817547244	1.32141775282636	0.832097323590994	0.405354012423967	0.755065713491736
Q6GLK2	6.94299959671899	-0.690122696186913	0.829564480487758	-0.831909649483959	0.405459944779124	0.755065713491736
Q9H8W3	12.9802585691118	0.336741410736531	0.406160463746168	0.829084661836952	0.407056502318144	0.757486790548331
Q95LY3	34.2568756010208	-0.387410857983646	0.468785048783323	-0.826414705394565	0.408568884396326	0.758883907154834
Q8IVL1	31.0921933844371	-0.476590966043766	0.576856436846054	-0.826186440164409	0.408698339039159	0.758883907154834
Q28I29	17.2573512866276	-0.642234900171673	0.776883677279263	-0.826680903402236	0.408417948015116	0.758883907154834
Q9NYI0	8.32890831924877	-0.352395581230883	0.427892899441083	-0.823560245311817	0.410189472457382	0.75891064722434
Q9DAA6	63.4368791401343	0.196163523234712	0.238075880602758	0.823953786238516	0.409965817184952	0.75891064722434
Q6AZ51	253.382597968021	0.376064716773866	0.455588304771956	0.825448574589957	0.409116967175028	0.75891064722434
A4IHS0	122.683776133457	-0.274828635716725	0.33371399122492	-0.823545439937796	0.410197887990925	0.75891064722434
Q969T9	368.906212997091	-1.24227474926103	1.50639874988895	-0.824665281588034	0.409561647655181	0.75891064722434
Q7ZYC4	64.1368538758655	-1.09452857772693	1.3311503385956	-0.822242646823563	0.410938811289495	0.759181968795849
Q6N075	115.191698639627	0.556136537338382	0.676024176815547	0.822657763451741	0.410702640320515	0.759181968795849
Q9D4D4	112.446618523916	-0.773092199370555	0.943874744979127	-0.819062278637035	0.412750882034696	0.761978687571278
Q9P2S5	22.5080067967298	-0.622886514084921	0.761274466870878	-0.818215428458039	0.413234186900142	0.762320106519757
P70459	21.0195895958819	-0.974770964643483	1.19377929703139	-0.816542025035512	0.414190197906846	0.762432244706047
Q9H5X1	56.8911092902138	0.694884384048416	0.850663722141555	0.816873184974948	0.414000903322459	0.762432244706047
Q9H720	55.7217952724625	1.08697574513589	1.32987866841694	0.817349560490208	0.413728691754505	0.762432244706047
P11216	93.8080758763798	0.752454155798078	0.922503017068522	0.815665793906219	0.414691307959785	0.762805105714363
Q96BY6	5.05674439299371	-0.666509327370962	0.819114396596384	-0.813695046919536	0.415819672360479	0.764330404950377
B0BLT0	71.8387696288397	0.329428938976735	0.405670134722251	0.812061107732971	0.416756568359519	0.764402751011177
Q90744	56.7303369943274	-0.518190791296802	0.6375964557424	-0.812725332190618	0.416375553871704	0.764402751011177
O35586	141.27897866904	0.373245589052263	0.459429141721412	0.812411654284201	0.416555461141718	0.764402751011177
P62759	23.8823454510587	0.647226703829433	0.801229622504371	0.80779178109569	0.419210457283522	0.766153589670529
Q9P203	11.3588985909692	-0.63690627111725	0.788297431635015	-0.807951726794589	0.419118372046516	0.766153589670529
Q5ZK69	19.599127255175	-0.592038899797329	0.732209124181788	-0.808565313166381	0.418765223505707	0.766153589670529
Q12796	17.9515112496768	-0.593656692088492	0.734303336851483	-0.808462473606548	0.418824400413314	0.766153589670529
Q7LZQ1	143.417683894525	-1.03075700976344	1.27564947373391	-0.80802526947026	0.419076035453305	0.766153589670529
P24033	60.8366909728253	0.610719000779668	0.757186781525518	0.806563209607598	0.41991817708347	0.766260194254076
Q9NVV5	10.7099508754479	-0.622474286554066	0.771755076155592	-0.80656973408565	0.419914416798032	0.766260194254076
Q9W734	65.6924504724289	-0.661578066706821	0.820685169544231	-0.806128941106892	0.42016850573384	0.766260194254076
O15524	27.8985207726263	0.378127433298149	0.472294748269272	0.800617484492047	0.423353125456878	0.76713988336335
Q5ZLN4	29.8617848166762	0.353288189431845	0.439017713657741	0.804724225107848	0.420978836934266	0.76713988336335
Q8N5L8	42.1731804204721	0.399280701680354	0.498589117924105	0.800821131722197	0.423235203600086	0.76713988336335
Q9NQ86	5.57721674399861	-0.812065324352131	1.01337180090154	-0.801349833920466	0.42292914854973	0.76713988336335
Q14789	301.583644243794	0.384381442368473	0.478543349117937	0.803232231890745	0.421840518986048	0.76713988336335
P43141	25.5360404444416	-0.921779819334942	1.14978712927477	-0.801696066920107	0.422728791488019	0.76713988336335
Q8CFY5	6.62006116680613	-0.900903856100224	1.12240076764659	-0.802657911566836	0.422172485978823	0.76713988336335
P67812	146.871269551891	0.467467835866006	0.58341063443472	0.801267252042716	0.422976944992394	0.76713988336335
Q9NWN3	71.7111785284976	0.520468172437104	0.649101293893247	0.801828893785416	0.422651942398283	0.76713988336335
Q08DN7	8.26991802344	-0.402372608238761	0.503637860665481	-0.798932406922479	0.424329606659035	0.767982345052677
Q8HXM1	75.6839285226077	-0.189114517486873	0.236754818738546	-0.798777902365386	0.424419205954748	0.767982345052677
Q9H116	23.6543025377091	-0.833317470677226	1.04495421460025	-0.797467926378011	0.425179323141096	0.768813284236022
O35165	1.01148432455796	0.574830921728647	0.722394084618329	0.795730383136171	0.426188763099308	0.770093557085383
Q8WXH0	21.880075534928	0.484224560971857	0.611879150166127	0.791372872960925	0.428726435021695	0.770239412210629
Q4A3R3	5.34689319380653	1.18776583039124	1.50184378796177	0.790871753714958	0.429018832900897	0.770239412210629
P10746	2.30588261006539	-0.831942207256294	1.04925347471512	-0.792889637541754	0.427842125243695	0.770239412210629
Q6DN90	0.40715811086361	-1.36790823000589	1.72364888029661	-0.793611880959478	0.427421413678111	0.770239412210629
Q8VC31	2.38790939767826	0.657648949701749	0.831480608778697	0.79093720618178	0.428980635484455	0.770239412210629
Q9H013	18.9948128607221	-0.649811330477211	0.821456588485021	-0.791047682356083	0.428916167160335	0.770239412210629
Q5R5F2	164.427517112486	0.587749297710876	0.74359369240765	0.790417271840793	0.429284118586276	0.770239412210629
Q9BVS4	145.795195231089	0.480901919872228	0.606555046916205	0.79284134608588	0.42787026393239	0.770239412210629
Q86V87	38.1944129157553	1.00138016583488	1.26448156960671	0.791929427762507	0.428401826953069	0.770239412210629
O73819	99.8428195400744	-0.83190960358055	1.04854251749293	-0.7933961567621	0.427547049203623	0.770239412210629
Q13145	144.190426968641	-0.34920268023638	0.442504857770767	-0.789149936105965	0.43002437873809	0.770894045291608
Q9NPB9	70.1352509786601	-0.505261169370016	0.640576726453239	-0.788759798014453	0.430252410405414	0.770894045291608
O95295	68.6837589829791	-0.409255752291835	0.519583529737942	-0.787661134097626	0.430894945128086	0.770963994959565
Q8WYK0	8.95206361113852	-1.04496317667322	1.32591833115821	-0.788105234023291	0.430635153914619	0.770963994959565
Q5ZKN5	0.39445683089988	-0.926265496610405	1.18280886214336	-0.783106659288911	0.433564480949651	0.77411408024204
Q9BYE7	46.877630943876	0.304018489173833	0.388152831657623	0.783244290336643	0.433483670743403	0.77411408024204
Q9HCN8	119.963380417947	0.687038415816779	0.876301818225383	0.784020301598956	0.433028197996657	0.77411408024204
Q86VQ6	3.91613479776395	0.725713254472635	0.934127676668069	0.776888719389168	0.437224427211958	0.777389291250211
Q5XG21	16.9849924395326	-0.581941148581802	0.748555996668353	-0.777418324309585	0.436912004805234	0.777389291250211
P23193	97.2957269485701	0.334988975311721	0.430879860464026	0.777453313670689	0.436891368550492	0.777389291250211
Q5R8H3	606.157919754295	-0.151630586699615	0.195039420073483	-0.777435590418013	0.436901821416472	0.777389291250211
B2RR83	22.3620930812334	-0.618525992908283	0.795710487889822	-0.777325424663659	0.436966798491109	0.777389291250211
P51903	432.055627950005	1.11773373153057	1.43529478450449	0.77874854949497	0.436127850969558	0.777389291250211
Q03062	8.31502987985599	-0.599735307309561	0.784778720233678	-0.764209441268976	0.44474244115875	0.777665189654677
P78316	185.295352828601	-0.21240574550338	0.277904646046127	-0.764311603009779	0.44468157247454	0.777665189654677
Q9D844	4.09724822462918	0.363872351085753	0.477842520614974	0.761490104768106	0.446364386971557	0.777665189654677
Q5E9B3	1.04251176617456	-0.739996126429848	0.957075547180265	-0.773184654659733	0.439413106458524	0.777665189654677
Q10471	118.493212519727	-0.23552178435714	0.307123539413193	-0.766863343679681	0.4431627699868	0.777665189654677
Q14493	85.1506490313829	-0.28875357200956	0.378940186468754	-0.762003034569598	0.446058193022639	0.777665189654677
Q9Y3C5	248.491591778802	0.190876073675933	0.249713937172213	0.764378936303812	0.44464145742249	0.777665189654677
Q3ZBV1	68.040952459246	0.301617618407493	0.392612081281312	0.768233156308249	0.442348678542443	0.777665189654677
Q90600	35.2598484020996	-0.311812000305392	0.403784855128669	-0.772223119180712	0.439982290851953	0.777665189654677
Q6PJW8	24.4917326814828	0.351244453675536	0.459443909554311	0.764499096345112	0.444569874990973	0.777665189654677
Q5IFK1	8.13366668073993	0.549746883077271	0.71144990651743	0.772713409673914	0.439692008785777	0.777665189654677
P61645	8.26681189437852	-0.498098796986233	0.648428036407287	-0.768163572546961	0.442390012133369	0.777665189654677
Q9P2C4	15.4217473209574	-0.449879438496083	0.583921689717565	-0.770444815491754	0.441036077992302	0.777665189654677
Q3T147	207.005770003029	0.214482882069743	0.280605427150531	0.764357568731852	0.444654187324035	0.777665189654677
Q68DE3	26.9704240843303	0.603648226753078	0.791271064044546	0.762884243065275	0.445532434124796	0.777665189654677
Q5VXD3	44.5156221517232	-0.537793706968434	0.696752739095485	-0.771857327273073	0.440198933714996	0.777665189654677
Q8WUH2	16.9219544575658	-0.47717914665447	0.621433208000874	-0.767868759684627	0.442565159028092	0.777665189654677
O08688	12.6608197892816	0.91426258915499	1.19560847617441	0.764683930713133	0.444459777233928	0.777665189654677
Q8BGH4	17.0303748688037	1.27968067608559	1.67821749471887	0.762523737306148	0.445747481400027	0.777665189654677
Q9JHI0	43.2146362868339	-0.645713277905719	0.836362268667228	-0.772049746977091	0.440084964147643	0.777665189654677
Q0VA16	58.5083951808567	-0.139529729894872	0.180052171650632	-0.774940555371985	0.438374786389123	0.777665189654677
Q08874	47.7126664414204	0.648193242763481	0.851490881413143	0.761245078382674	0.446510697934799	0.777665189654677
Q8WVM8	105.200838478618	0.277449415778233	0.360849997175179	0.768877422613756	0.441966081555296	0.777665189654677
Q13613	41.6798908220031	0.673872373783521	0.881918183678035	0.764098514187722	0.444808537675983	0.777665189654677
P30218	171.913588069348	0.903085437629371	1.17476803904064	0.768735109925923	0.442050577519571	0.777665189654677
Q9NYV6	41.2910129182584	-0.784401079027002	1.02770662994728	-0.763253886050383	0.445311997754967	0.777665189654677
Q9JM13	66.6338521682988	0.876128341021196	1.14340238127834	0.766246734628691	0.443529505355228	0.777665189654677
P61963	119.634998128198	0.645499448717773	0.846882100183048	0.762206980851587	0.445936480333435	0.777665189654677
Q6PF69	2323.71375802524	-0.655332871390193	0.852095670609802	-0.769083676861313	0.441843637685048	0.777665189654677
P14618	4973.26699109293	1.15205820351391	1.50959063563331	0.763159346858689	0.445368370226893	0.777665189654677
P62258	448.736009476974	0.684169488542442	0.900904742334111	0.759424894101301	0.447598426561058	0.778196521038189
Q2KI84	56.8262582035678	-0.782776747529874	1.03017515192276	-0.759848212285908	0.447345320426872	0.778196521038189
Q90Z16	145.374451420344	-0.928610935718117	1.2231347999292	-0.759205719412013	0.447729505254848	0.778196521038189
Q8N565	15.4760075685778	0.590324215543897	0.779518039439027	0.757293847835411	0.448873835881782	0.77859650419413
A4IIC5	13.7439108029898	-0.45467893202241	0.600354180581511	-0.757351154916589	0.448839511217927	0.77859650419413
P15253	1597.37071637631	-0.42436579256303	0.56028219218928	-0.757414385962969	0.44880164006304	0.77859650419413
Q9BQ13	17.023653971345	-0.720585255079873	0.952673885182295	-0.756381870320701	0.449420274615634	0.779015469228592
Q5SSZ7	16.467335807595	-0.350367671717411	0.463633086829353	-0.755700319218954	0.449828892643764	0.779195132681233
Q92540	14.5833099083527	-1.12053893684333	1.4863019827563	-0.753910678881912	0.450902857840056	0.779470095927838
P02510	596.06171202661	1.27060286330643	1.6849875907031	0.754072534609136	0.450805668373084	0.779470095927838
P68106	83.8121064634684	-1.04127659575065	1.38035470633299	-0.754354363391762	0.450636467024865	0.779470095927838
Q9BVA0	5.87213956197176	-0.808634204317512	1.07473725651919	-0.752401760907105	0.451809487959607	0.780509291235156
Q14644	20.5273343170134	-0.500992749824237	0.666601321813505	-0.751562790876673	0.452314026862314	0.780852931508927
O00548	17.2143817091917	0.449951320372287	0.599200897011868	0.750918969941686	0.452701423025073	0.780994014739406
Q92835	1.19813120122737	-1.1575389931762	1.54305294387327	-0.750161553284502	0.453157411166063	0.781253161625703
O60921	7.14739429248287	-0.793007554517559	1.05950406307659	-0.748470517625783	0.454176401727537	0.781954653917694
Q5ZJK1	10.8599460238909	0.646362208181799	0.863249420640674	0.748754870524085	0.454004965005735	0.781954653917694
B0UZC8	34.110920461308	0.335743252780737	0.451902852111421	0.742954489470574	0.457509234350055	0.784654936935117
Q5ZL91	33.1942733874614	-0.455005940351862	0.612646266546126	-0.742689485266953	0.457669697140775	0.784654936935117
Q14714	35.2326773849593	0.786431982527464	1.06087553974287	0.741304661165131	0.458508736142517	0.784654936935117
F6S215	5.97272648191645	-0.67123488538275	0.903875885360412	-0.742618423894671	0.4577127309084	0.784654936935117
P83941	37.2345824589954	1.03462193355945	1.39545210236166	0.741424182032807	0.458436286696283	0.784654936935117
P34275	156.964972404178	-0.449541726373658	0.605730715075996	-0.742147814507404	0.45799778265161	0.784654936935117
P23787	259.510359627624	-0.58670940905196	0.789999452247986	-0.742670652976336	0.457681101489927	0.784654936935117
P13984	104.370291450581	0.631992760321648	0.85174727807207	0.741995632498133	0.458089981778376	0.784654936935117
Q9UJY5	86.7869757441434	-0.619047366624974	0.832253615776472	-0.74382057931634	0.456985028331934	0.784654936935117
Q5RCU4	2.66459833672356	-0.691528186539785	0.934792936686656	-0.7397661657467	0.459441892218004	0.78480898307902
Q96GN5	35.6873979903005	0.614127717794066	0.830877970363978	0.739131063403977	0.459827415917532	0.78480898307902
P00491	61.712895474929	-0.790481737630745	1.0684006943834	-0.739873852372352	0.459376541578936	0.78480898307902
P83114	2047.32836981486	-1.03886717014486	1.40461665331702	-0.739609036879609	0.459537256685531	0.78480898307902
Q8BLR5	6.39155961779169	-0.649410091997394	0.879844091954584	-0.738096780936178	0.460455639773524	0.785356581856712
Q9NX57	4.65661960197472	-0.531022943229087	0.721376707787876	-0.736124326577559	0.461655039524007	0.786523366776544
Q9UFF9	21.6550361175511	-0.382482044906177	0.519705354222973	-0.735959408149714	0.461755401238676	0.786523366776544
Q9GZY4	12.1033247518404	-0.340866194783805	0.464260515739541	-0.734213191145114	0.462818815136671	0.786761192730668
P11181	141.189297052149	-0.224250133242202	0.305306827793529	-0.734507429338778	0.462639533898663	0.786761192730668
Q8AVH1	320.188845692494	-0.70258400209384	0.955915345212179	-0.734985588015528	0.462348271357395	0.786761192730668
Q5XH16	173.840631276421	0.343871912136445	0.469266187941477	0.732786467409688	0.463688676293422	0.787715803144744
Q8WVC0	35.9331401745461	-0.284444662768522	0.393115922950399	-0.723564338563847	0.469333241541219	0.787742900283679
Q6ZW49	40.8290006626634	-0.178702866264513	0.245036443079047	-0.729290974105696	0.465823692240612	0.787742900283679
P51641	25.1297664336532	-0.365769586099186	0.500244118529235	-0.731182181960645	0.464667882064226	0.787742900283679
Q0V9J5	47.3131296582756	0.205724070123218	0.283981065320176	0.724428827292669	0.468802507318512	0.787742900283679
Q9H6U6	6.030801259865	-0.407626057617051	0.560062854266563	-0.727821983750133	0.466722565409691	0.787742900283679
Q00537	6.82265212171507	-0.60409884849941	0.834552828229384	-0.723859326893765	0.469152102479482	0.787742900283679
Q15283	15.7882019808103	-0.19052900064091	0.263862076434175	-0.722078000809034	0.470246522781078	0.787742900283679
Q3U3R4	3.6394875012216	0.760642284544689	1.0507456488657	0.723907146668479	0.469122742149937	0.787742900283679
Q9YHU0	2.18501937425887	-0.693651566496195	0.957115354055069	-0.724731416706836	0.468616817565451	0.787742900283679
Q8NEZ4	89.738178092428	-0.389461233819549	0.5329823753464	-0.730720661384773	0.464949792746295	0.787742900283679
Q9GL50	10.5080132084166	-0.767898713774334	1.0598296418847	-0.724549194914737	0.468728636559942	0.787742900283679
Q9HBW0	54.6185724534212	0.554486371547668	0.766679811239266	0.723230693464319	0.46953816458528	0.787742900283679
Q640B4	9.15184121917001	-0.541873933643852	0.750844439615842	-0.721686017840251	0.470487540443403	0.787742900283679
O15116	78.8110590578168	0.466404629291452	0.637402727425717	0.731726754880896	0.464335362839609	0.787742900283679
Q2TAS2	43.0749848975658	-0.51273243770395	0.706183169767209	-0.726061537083886	0.467801046862442	0.787742900283679
Q5ZLJ4	31.8574103132788	0.597879663392231	0.827344576108039	0.722648918791192	0.469895605784955	0.787742900283679
Q9ULT0	22.840737543291	0.657811134759607	0.911413681537832	0.72174814585807	0.470449335384687	0.787742900283679
Q6PCJ1	50.7941692137614	1.01683362804555	1.4071208924719	0.722634162768539	0.469904673810629	0.787742900283679
O75460	128.882593581622	0.660121122096654	0.91048608052777	0.725020553542136	0.468439421284865	0.787742900283679
Q2KHR3	160.781178275508	-0.74361632475431	1.01658998528697	-0.731481064654006	0.464485366246723	0.787742900283679
Q58DR5	134.458282770863	-0.631677122622702	0.873134500323977	-0.723459126157904	0.469397857101581	0.787742900283679
Q5ZIQ3	276.439379621402	-1.00990971715247	1.38914538789488	-0.72700073437446	0.467225505873588	0.787742900283679
Q8N2K1	100.176204265429	-0.462658758446989	0.642350901092621	-0.720258596446303	0.471365791897862	0.788696528028185
Q9P2P5	18.8538473050526	-0.598675445349061	0.832838648758633	-0.718837251659012	0.472241202236613	0.789644156881247
Q9BRS2	79.5313323408873	0.626052630965122	0.872498596439932	0.717539986333058	0.473040972807015	0.789947506877074
Q28F67	642.406208177125	-0.571459208503209	0.795913056493332	-0.717992001564805	0.47276221857354	0.789947506877074
Q5HZI2	24.7870748449947	-0.86178266330474	1.20453324527432	-0.715449462840251	0.474331357935721	0.791584989892729
Q6J1I7	6.75694585991694	-0.543583137385782	0.762064797829864	-0.713303040546875	0.475658256410827	0.792247061120513
O15127	217.464684834634	-0.148262401172111	0.207818109980541	-0.713423874300433	0.475583504064617	0.792247061120513
P30151	466.366141863155	0.450299395433972	0.631287725408841	0.713302947783983	0.475658313799948	0.792247061120513
Q99708	1.44981370233297	0.497022918469809	0.700704974465158	0.709318381604443	0.478126924030627	0.795321803970217
Q9ULC3	21.5779551800661	-0.538711565409666	0.759337668386877	-0.709449284340253	0.478045713046668	0.795321803970217
Q5BJC4	18.4102064557896	0.518871110008893	0.733012945983964	0.707860772243775	0.47903172225059	0.795941220356411
Q4R5C7	51.7020267595047	0.766509894347509	1.0846140420115	0.706712124919533	0.479745393091535	0.795941220356411
Q71F56	37.379780740373	-0.695905520017978	0.984374258717161	-0.706952171753133	0.479596200676711	0.795941220356411
Q8IYU8	121.883033229251	0.470168560309623	0.664941725452527	0.707082353704979	0.47951530138705	0.795941220356411
Q28FI8	8.40771337808238	0.606194969282504	0.858728595914157	0.705921489242106	0.480236963015138	0.796115632565857
Q99698	23.6534055125074	-0.555013837189282	0.786650147016835	-0.705540880268092	0.480473700750118	0.796115632565857
Q15937	15.1138655183806	0.258358886405116	0.368381688417571	0.701334769149161	0.483094120158333	0.797531216970749
O75157	1.60118823840594	-0.601704946108788	0.858151973986181	-0.70116362176949	0.483200909538442	0.797531216970749
A5D7R1	14.6384508849633	-0.534128400953482	0.761760215444078	-0.701176551524294	0.483192841421364	0.797531216970749
Q9Y6G5	52.0097403079288	0.628077480328834	0.894461316167233	0.702185180036792	0.482563686587131	0.797531216970749
Q9ES87	82.0542520164514	-0.376744591642943	0.536315833012632	-0.702467778224383	0.482387489450813	0.797531216970749
Q8TBC4	73.3509125423869	-0.569034600432202	0.81095564201213	-0.701684002124114	0.482876251981774	0.797531216970749
Q9UPQ7	23.8208387812903	-0.309119339545594	0.44276076367223	-0.698163353459276	0.485075041651731	0.800107638102112
Q28IV8	1.96057527750812	0.611404823677588	0.877532969361326	0.696731456280865	0.485970869001446	0.801068109870126
Q5ZJI9	202.094700956465	0.208522098419327	0.299553744046602	0.696109137553917	0.48636048452207	0.801193448068272
Q38SD2	28.3070834718369	-0.753732625342537	1.08386179814695	-0.695413960184937	0.486795914322691	0.801394047096956
Q68F72	32.1797048362124	-0.375451965935659	0.540518553360462	-0.694614391312627	0.48729699090792	0.801702390064221
P63041	19.0804283601797	-0.477809749653429	0.68925082728878	-0.693230578384548	0.48816486127599	0.802613398043858
Q9UGU0	2.68889604006893	-0.750904439047698	1.08547550881481	-0.691774648944019	0.48907885932129	0.803599026087393
Q5DRA5	2.23831341772997	0.500943633019858	0.733835480085034	0.682637521099157	0.494835918619219	0.805828463806808
Q8NG68	23.2775437205897	0.209562994596521	0.307209639662354	0.682149801115766	0.495144232859754	0.805828463806808
B5FXE5	4.92839583402738	0.694088134508993	1.01001380043803	0.687206584908027	0.491952555379679	0.805828463806808
Q6I9Y2	7.02108865573922	-0.439541860830114	0.644381433307415	-0.682114409433058	0.49516660985389	0.805828463806808
Q9NZJ4	41.3221896425666	0.287492689742678	0.419426015426607	0.685443151279644	0.49306432222261	0.805828463806808
Q3ZBG9	11.5986535469675	-0.765042674785556	1.11902279838347	-0.683670320113879	0.494183369203275	0.805828463806808
P07222	1706.85405413641	0.143160444590108	0.208464788271974	0.68673681429275	0.492248593463451	0.805828463806808
Q4V838	110.155284399587	0.19175212243308	0.279763490001164	0.685407958101619	0.493086523655014	0.805828463806808
A8MVW5	18.8704355220968	-0.668871148356413	0.975555225505252	-0.685631249640426	0.492945670435877	0.805828463806808
Q92890	223.129110302322	0.481072196259274	0.703586570634023	0.683742720992763	0.49413764170715	0.805828463806808
P83510	16.9534030365088	-0.635780691448781	0.923816308066781	-0.688211158319173	0.491319818196799	0.805828463806808
Q08D50	20.7908466341899	0.863192743064058	1.26251961641568	0.68370640094661	0.494160580714385	0.805828463806808
Q60HD6	93.0425319286112	0.403156514406544	0.585086575787476	0.689054459784743	0.49078899682586	0.805828463806808
Q6P4S8	100.110877715649	-0.597654845706983	0.874221230350807	-0.683642566615725	0.494200898568244	0.805828463806808
O19064	54.8376502561942	-0.893991439681147	1.30788284490513	-0.683540917417565	0.494265103977537	0.805828463806808
Q96JM3	14.9342659080523	-0.80152092796601	1.17642924942804	-0.681316728868902	0.495671100246549	0.806136003265393
Q8BH01	1.01785652563997	0.811084671423686	1.19426959424662	0.679147049653679	0.497044693556202	0.806873659135126
Q96T23	19.5138276223397	-0.228360225120556	0.337017949900054	-0.677590689719281	0.498031250877489	0.806873659135126
Q03958	38.6355864839661	0.469464951546538	0.694355440153137	0.676116185455391	0.49896688118728	0.806873659135126
Q5ZLH4	137.633384922877	-0.172986541209285	0.25510136711184	-0.678109032373179	0.497702564202338	0.806873659135126
P10160	28.863116049792	0.683232635417958	1.0075716168954	0.678098334610877	0.49770934660174	0.806873659135126
Q5ZM55	270.206080849824	-0.194302609510232	0.287293491037362	-0.676320959478205	0.498836888277225	0.806873659135126
P70541	50.1395651665723	0.408925578234024	0.604205278229108	0.676799082974849	0.498533440061795	0.806873659135126
Q5ZKS8	21.6963870672194	-0.511619667949666	0.753365215526457	-0.679112411092862	0.497066639176483	0.806873659135126
Q61160	28.3962879327395	-0.627230502545977	0.924971785127085	-0.678107713804264	0.497703400174603	0.806873659135126
Q99J36	15.800061429659	0.651194341202151	0.964190585215182	0.6753792779016	0.499434827505703	0.807119534647104
Q6AHZ1	76.1285709843006	0.213932154779567	0.317130206732511	0.674587756820063	0.499937713640687	0.807421528667482
P49024	29.7943622868053	0.338174672203218	0.503408378923186	0.671770050642761	0.501730097842472	0.808782586742912
Q86YJ7	28.3025830781892	-0.334638499764723	0.498079202600209	-0.671858005750394	0.501674096920929	0.808782586742912
Q5REH2	97.1385718793202	-0.609819685043813	0.906810789405872	-0.672488342847527	0.501272858827119	0.808782586742912
Q9NRM6	3.54992603198509	-0.922621172474658	1.37570273996785	-0.670654455842854	0.502440682909592	0.808861832782611
Q9UHB9	90.8241227657814	-0.315697720828825	0.471397868849412	-0.669705447755587	0.503045578196308	0.808861832782611
Q8IYN6	100.385895799074	-0.662453999216076	0.988870530829564	-0.669909739003288	0.502915330994027	0.808861832782611
Q6ZPY2	203.329211344937	-0.40278546341373	0.600243388316925	-0.671036901452817	0.50219702185752	0.808861832782611
Q8WY98	9.81337654195715	0.364926548208388	0.545336406987015	0.669176940202119	0.503382614274752	0.808894704070435
Q14442	20.0634387021091	0.486680017417283	0.73072866559471	0.666020152666646	0.505398219308876	0.810604174723276
Q9YGY3	82.1675430713766	-0.5139818240759	0.771345012046392	-0.666344911873219	0.505190664993424	0.810604174723276
Q15653	644.876235384988	-0.155926668941474	0.23377507272292	-0.666994419573059	0.504775697948581	0.810604174723276
O14662	18.8670093717964	-0.493411698290583	0.742195969029069	-0.664799754889612	0.50617857945648	0.811346468325788
Q96PX1	1.96390485133815	-0.539862079158742	0.813545845778726	-0.663591464402336	0.506951821814521	0.811567609483773
B2RTY4	35.3565540785759	-0.792210624125642	1.19299932884861	-0.664049513665881	0.506658621347666	0.811567609483773
P07742	214.506277209788	0.286322214696836	0.433803732823561	0.660027088363692	0.509236446147242	0.81471453970332
Q8IWJ2	26.2540604857618	-0.270583426365612	0.41112853296105	-0.658148011320942	0.510443027565173	0.816133876989372
Q8IUH5	7.05386841479289	-0.591099586837219	0.899636870049557	-0.657042420687647	0.511153640485226	0.816758943989839
P68543	95.4482533236539	-0.364543945185438	0.556463289912187	-0.65510870491199	0.512397767897956	0.81772410804452
Q6N021	37.0352955512264	0.529018306946967	0.807171642621669	0.655397537540753	0.512211836514397	0.81772410804452
Q9BYP7	3.86393491238349	-0.50751173781363	0.777680061397922	-0.652597080734397	0.514016068068198	0.819794665364698
O77784	23.3014749989657	0.258572795432069	0.400396247618747	0.645792254472572	0.518413904841965	0.819869954226508
Q5RAL9	5.52359563115622	0.35259712875935	0.541693348789282	0.650916481709487	0.51510040146899	0.819869954226508
O14513	5.521967941955	-0.442441768749702	0.6864854146458	-0.644502795413336	0.519249445506649	0.819869954226508
Q501J6	60.7986311722137	-0.236866973378368	0.36490831848269	-0.649113657817598	0.516264914543781	0.819869954226508
Q92820	104.064350829755	-0.230774074516695	0.358311696217773	-0.644059563091785	0.519536810621399	0.819869954226508
Q5U4Z8	68.1607370889645	0.61385639961994	0.951804860866168	0.644939340886865	0.518966495971044	0.819869954226508
O70377	11.7589410283758	-0.3602367166104	0.555608743905451	-0.648364016156848	0.516749538334731	0.819869954226508
Q17QL1	13.0604290641247	-0.527071753495448	0.808889003412313	-0.651599603001136	0.514659503913627	0.819869954226508
Q5R6X7	16.7706839451964	0.434695091667208	0.670119059571176	0.648683372691085	0.516543053845969	0.819869954226508
Q49AM1	15.7563547211424	-0.360580915851402	0.559924016368247	-0.643981871308513	0.5195871897416	0.819869954226508
Q99622	51.5995388427811	-0.401147874767023	0.618502505473846	-0.648579223554957	0.51661038824527	0.819869954226508
Q96K62	13.5157878823362	-0.554705727699416	0.861175973541561	-0.644125875247315	0.519493812597727	0.819869954226508
Q9QY40	89.4006366896897	0.529248642228398	0.822334122366479	0.643593191421206	0.519839266476299	0.819869954226508
Q5W0Q7	44.1014800446962	0.549561466796498	0.850576837819168	0.646104434498291	0.518211723699584	0.819869954226508
P54278	21.1617873070194	-0.48254219044206	0.74953247848993	-0.643790902049007	0.51971103418348	0.819869954226508
Q5ZMD6	50.628176079393	-0.595863838561537	0.915476636399647	-0.650878258242536	0.5151250773083	0.819869954226508
Q9CZ52	142.129686826941	-0.41401444462808	0.642446755768372	-0.644433863056737	0.51929413170169	0.819869954226508
Q3MHN0	264.881487901953	0.28799037255413	0.443828531534771	0.648877555388905	0.516417523182592	0.819869954226508
A2A9C3	9.85765184207482	-0.322797286179034	0.503704072568484	-0.640847084148096	0.521622038521801	0.819943240786278
O75063	2.03784230978092	-0.481829250893886	0.752690093349241	-0.640142942163477	0.522079673430091	0.819943240786278
Q5NVP3	6.76623122451466	-0.440906902955303	0.686962338558556	-0.641821069668029	0.520989367634338	0.819943240786278
Q6AXC6	1.19439771615486	-0.818821925465892	1.27858421494586	-0.640412978585506	0.521904147363651	0.819943240786278
Q8N567	11.6789477462751	-0.388130658550318	0.606395207237059	-0.640062213418163	0.52213215372183	0.819943240786278
Q13459	4.28486420300197	0.565742451804307	0.880292871354991	0.642675262078958	0.520434836058342	0.819943240786278
P54939	94.6735105292338	-0.676559608894009	1.05582630846634	-0.640786844833182	0.521661181093585	0.819943240786278
Q9GKW3	96.546970347132	-0.273783656680823	0.428569359881975	-0.638831615858449	0.522932478472021	0.820695628068804
Q9UM82	63.0181589765756	0.43979221514854	0.69062629915652	0.636802009546508	0.524253816976667	0.822264274018039
Q8TBZ3	11.3269600702838	-0.536776688080087	0.843985145421415	-0.63600253036689	0.524774772774472	0.82226648917083
P62197	418.901644734557	-0.547144259259762	0.860543918255215	-0.635812127252166	0.524898882128228	0.82226648917083
Q86XP1	1.91910122580263	0.519602393748013	0.819903680824829	0.633735895935104	0.526253194567583	0.822874487221649
Q53SF7	16.8078268955432	-0.617903642954717	0.974655030745222	-0.633971634540549	0.526099333977187	0.822874487221649
Q921Y2	47.968624269362	-0.58161107365781	0.916887746817011	-0.63433182052752	0.525864294152657	0.822874487221649
A4II60	52.9040148773662	-0.237720274989005	0.37553280732312	-0.633021324244685	0.526719717758475	0.82300518210316
O00522	11.9659382700712	-0.551450591156333	0.871691543711851	-0.632621246740719	0.526981008970947	0.82300518210316
Q9UNA4	1.84244284903318	-0.579986330272835	0.922060125127499	-0.629011400089161	0.529341592853179	0.826186786646226
P27090	50.3474771982671	0.342322370960407	0.544819068280073	0.6283230358311	0.529792344061436	0.826362837744153
Q6SQH4	669.719279152202	0.407471298620568	0.6489931489001	0.627851463934777	0.530101248948206	0.826362837744153
Q8R0W0	190.658790097819	0.267551256230762	0.428044564851365	0.62505467467778	0.531935174520092	0.827706681424382
Q0V9N0	5.65559064279415	0.385146144000533	0.615913986808178	0.625324561951349	0.531758062576453	0.827706681424382
Q28626	136.111526926268	-0.391493701257474	0.625809183512444	-0.625579987593278	0.531590468522578	0.827706681424382
Q6DI92	24.7165909719907	-0.26744636731406	0.4295267561679	-0.622653568080673	0.533512201208648	0.829655309852766
Q7Z6M2	37.5637860387388	-0.404702175651582	0.651199451472139	-0.621471923443253	0.534289162156904	0.830358156515139
Q53ET0	0.724812676067612	-0.746367934161938	1.20209283401326	-0.620890427963158	0.534671719596652	0.830447564479907
Q2KI54	16.9997152152392	-0.662822595776112	1.0684361599388	-0.620367056665394	0.535016156105136	0.830477690673525
Q5M8L8	11.8550269605509	-0.82228699302864	1.32795604931165	-0.619212505907009	0.535776374322495	0.831152784695795
Q12834	24.3153033150012	0.536644612133848	0.867393026241918	0.618686795833399	0.536122710243843	0.831185391185085
Q8BH49	31.2109390110292	0.361833642026543	0.585559975786779	0.617927551384246	0.536623096616333	0.831456647577157
P60522	245.291845191821	-0.135131056183379	0.219332210360217	-0.616102194754927	0.537827073642989	0.832817074641113
Q6IMN8	36.5940907168064	-0.413772714631653	0.673019693102525	-0.614800308032919	0.538686605851771	0.833642809177029
Q3SZA2	69.3784280871745	0.149339106342276	0.244031770903223	0.611965834569551	0.540560362343865	0.835566239833346
B4F6I5	5.18784380215978	-0.309589614744003	0.50794104183504	-0.609499113569456	0.542193660124599	0.835566239833346
Q96L94	9.55949246897901	-0.386497460520405	0.634676299460698	-0.608967848411581	0.542545750247953	0.835566239833346
Q9UH36	3.53264712756793	-0.701176956106696	1.15064990063529	-0.609374715732011	0.542276093200815	0.835566239833346
Q3V6T2	17.0188967150986	0.528071124985278	0.864166104768546	0.611075951800626	0.541149299486423	0.835566239833346
Q7Z7A4	20.1577133759351	-0.478614014382417	0.78252023997474	-0.611631482398292	0.540781603804607	0.835566239833346
P52789	113.014131384273	0.446985913340553	0.733028486855652	0.609779730741315	0.542007730192146	0.835566239833346
O02776	169.47493662549	-0.610855851214603	1.00193799846423	-0.609674303351028	0.542077580018635	0.835566239833346
Q5BKH4	37.0092874519684	-0.200776693281549	0.33816325294016	-0.593727117112507	0.552694642948542	0.836077449812626
P41247	0.435948249096198	-0.933656469260941	1.5664319106471	-0.596040251041134	0.551148337523871	0.836077449812626
Q6P4F7	21.9112574799485	0.330237881101714	0.552333138792502	0.59789619327146	0.549909200072517	0.836077449812626
Q6ZN28	67.1142229377985	0.206436588564363	0.345453445388171	0.597581501415913	0.550119210399071	0.836077449812626
Q9NYK1	15.998860246088	0.435167888716866	0.72870029503334	0.597183631848201	0.55038478609574	0.836077449812626
Q8IYD8	4.54182975849086	-0.419933270322526	0.691788609266054	-0.607025418889233	0.543834043285804	0.836077449812626
A4IIZ9	56.7547700628159	-0.160755462706708	0.265563763928172	-0.605336587826749	0.544955375525767	0.836077449812626
O14757	6.28620562764848	-0.509819111204096	0.854981273189748	-0.596292722648851	0.550979691800473	0.836077449812626
Q9H6R0	4.82478928733331	-0.601428653649076	0.997911649105609	-0.602687276161286	0.546716747633496	0.836077449812626
Q96AY4	18.6383271777016	-0.348536411435021	0.580614265101369	-0.600289094471647	0.548313585430509	0.836077449812626
O94832	121.344654182113	-0.35621455761703	0.589179062746288	-0.604594732128869	0.545448307733512	0.836077449812626
O14732	6.48924403066945	-0.570242757927062	0.954229426190906	-0.597595025132852	0.550110184503463	0.836077449812626
Q92621	75.8080969756426	-0.294087420888998	0.490972506486329	-0.598989591074355	0.549179825771419	0.836077449812626
Q9Y6N6	14.0418376753615	0.676919962022308	1.12258547538821	0.60300081986026	0.546508143801458	0.836077449812626
D3IUT5	17.9355517953672	0.413129037655259	0.68990214015658	0.598822664271625	0.549291146978624	0.836077449812626
P25789	77.1852003427783	-0.492549476740409	0.822032245485247	-0.599185104289499	0.549049454828401	0.836077449812626
Q9CR62	118.938936432973	0.28953604314564	0.487461745101523	0.593966698013069	0.552534386919117	0.836077449812626
Q5BKX6	92.6246259343564	-0.529910237076812	0.889900960336145	-0.595471025086485	0.551528661596564	0.836077449812626
P31792	100.668543639229	0.558323263490099	0.932448202513706	0.598771344064972	0.549325373960874	0.836077449812626
Q8BSM7	94.400932434781	-0.415010767374526	0.697837012610872	-0.594710168527482	0.552037223564644	0.836077449812626
P62083	524.044418669369	-0.213235519495943	0.356321797176168	-0.598435237995046	0.549549559159259	0.836077449812626
O09061	68.4338063714045	0.802585943191287	1.34587139511774	0.596331823458569	0.550953575552209	0.836077449812626
O76071	52.4285386101758	-0.441252677255243	0.737629526726991	-0.598203652737667	0.549704054456099	0.836077449812626
Q8TA86	11.82633613913	-0.861799236673726	1.43207614927653	-0.60178310846745	0.547318520368504	0.836077449812626
Q6DFQ7	63.245959282611	-0.573753963335932	0.966205629895449	-0.593821796917098	0.55263130875821	0.836077449812626
Q9P2J9	26.6260874147423	-0.694999323833985	1.15419086946119	-0.602152852030818	0.547072396334417	0.836077449812626
Q8R332	41.4164156192723	-0.432769047834942	0.717624486383759	-0.603057805365233	0.546470234996417	0.836077449812626
P62255	63.2014130720318	0.615826661365124	1.03357852172705	0.59581990958569	0.551295541722485	0.836077449812626
Q659C4	6.04189296082097	-1.24169479595379	2.06431969586479	-0.60150314819993	0.547504915560839	0.836077449812626
Q86XI6	52.4592837379036	-0.726570937107388	1.21938927593968	-0.59584822619297	0.551276623076584	0.836077449812626
Q9UKZ9	26.9577779373114	-0.769023321582376	1.29713359802518	-0.592863620796789	0.553272426061239	0.83645624176714
Q6GPD0	11.9376379017882	0.489425834733999	0.827702893246494	0.591306178493985	0.554315290550707	0.836547883849413
Q9D1M7	434.972281273307	0.470716053962311	0.795214658253482	0.591935836540208	0.553893555271559	0.836547883849413
O15145	417.760347315992	0.53563556470704	0.905524934050219	0.591519398931686	0.554172461187691	0.836547883849413
Q8NI36	38.1118833040828	-0.658686744544736	1.11687396199169	-0.589759244964504	0.555352069501071	0.837617790776409
Q6NWG4	52.3217986801424	0.235393145935626	0.400130446967489	0.588291012892482	0.556336976846636	0.838135555611214
Q9W725	49.5325302926474	-0.958012793248041	1.62852711237505	-0.588269477350531	0.556351429478129	0.838135555611214
B0BM16	4.38254074212798	0.491153790551352	0.836828855875733	0.586922627133077	0.557255672370589	0.838535760466823
O75674	17.7581928966104	-0.388701694990091	0.662625983824351	-0.586607987731926	0.557467016786684	0.838535760466823
Q5XNR9	11.2574655283293	-0.455855401666258	0.777640805334616	-0.586203036850806	0.55773908116112	0.838535760466823
P52747	21.0083050201482	0.851396580601198	1.45309571725804	0.585919131471783	0.55792986019319	0.838535760466823
P54802	131.837145387842	-0.228345274954107	0.394295916602984	-0.579121581885485	0.56250713858862	0.841989117867981
Q90977	5.17474002125135	0.328595709898614	0.570440197193532	0.576038840732558	0.5645889286273	0.841989117867981
Q5F364	20.6537419500085	-0.404342023098984	0.702460998757556	-0.575607790061148	0.564880314393752	0.841989117867981
Q4V8B8	7.93375580012429	0.395456355647435	0.680177175384308	0.581401978718262	0.560969564181994	0.841989117867981
Q9UJX5	2.53840857409294	-0.475741187851885	0.830794136487199	-0.572634262759045	0.566892355768114	0.841989117867981
Q969W1	4.56049813855929	-0.593694400399425	1.03622911248627	-0.572937387345689	0.566687088938196	0.841989117867981
Q9DCB8	41.1430296810099	-0.303016973833463	0.52940274927143	-0.572375142083184	0.567067852726476	0.841989117867981
Q65Z91	32.0858378782528	-0.480395035545084	0.837187796661984	-0.573819921241691	0.566089666609161	0.841989117867981
Q70J99	1.25607933325956	0.698301079399503	1.21187169531764	0.576217005560538	0.564468512186354	0.841989117867981
P78333	27.9390436283521	0.542012062083062	0.937767346554164	0.577981376803843	0.563276692588099	0.841989117867981
P67985	130.11023536247	0.17423195285056	0.302947347268601	0.57512288660538	0.565208190501049	0.841989117867981
Q562C7	23.2619009174987	-0.61058241534974	1.05714441540671	-0.577577109098036	0.563549665212347	0.841989117867981
O60573	7.90037683511979	-0.484653273638493	0.835137140587479	-0.580327769038702	0.561693604517619	0.841989117867981
Q96ER9	15.9022435062882	-0.660567055030001	1.13959284027885	-0.579651812193172	0.562149445393469	0.841989117867981
P51121	21.553073981485	-0.624512534207014	1.0836428459725	-0.576308454882617	0.564406709042056	0.841989117867981
P16383	15.5383008217138	-0.438653346599887	0.766532422930567	-0.5722567414994	0.567148051605008	0.841989117867981
Q6DFN1	18.5194965829045	0.690479691332194	1.19509547491098	0.577761112670623	0.563425413056061	0.841989117867981
O95081	67.3670531607419	-0.460005976668736	0.793227190106575	-0.579917055802047	0.56197055338253	0.841989117867981
B4F7E8	207.528339264384	0.452616996858185	0.786460242211287	0.575511605755892	0.56494534385138	0.841989117867981
Q67FQ3	37.3599657915962	0.676019419243705	1.17665863990034	0.574524672084132	0.565612809899978	0.841989117867981
Q01405	41.1550610855679	-0.802223805454446	1.38020845302252	-0.581233801095521	0.561082889669778	0.841989117867981
O14593	2.17942694390282	-0.36978551553987	0.647171937286899	-0.571386820463971	0.567737460991208	0.842374688056061
Q96N46	14.1615982412762	-0.208867684492583	0.367102365944041	-0.568963057362646	0.569381210773714	0.843937504551015
Q9Y5U4	5.0682356405131	0.488233956991309	0.858267826161131	0.568859675394203	0.569451372933836	0.843937504551015
Q5R7R7	52.3593216634935	-0.313602954546602	0.555013853732019	-0.565036264298406	0.572049098331217	0.844847078749283
Q13075	7.81170081528318	-0.394680011017349	0.696380579903517	-0.566759071701901	0.570877881014556	0.844847078749283
Q07352	706.794109382296	0.359726914618651	0.636607875656053	0.565068275738713	0.572027325564365	0.844847078749283
Q5EA92	92.964672053508	0.496905405728943	0.877778018290421	0.566094610909403	0.571329466560295	0.844847078749283
Q9CW07	105.210212922042	0.319363109225063	0.564904789517567	0.565339708834478	0.571842724598661	0.844847078749283
O75592	44.7528291575871	-0.520255613898268	0.919090621346763	-0.56605475218094	0.571356561034114	0.844847078749283
B5DEL3	104.305348123961	-0.158501330252184	0.281227378619256	-0.563605617029107	0.573022563246036	0.84530753411872
Q9Y376	15.4905956084963	-0.284407279978262	0.504338363754321	-0.563921566190443	0.572807512233047	0.84530753411872
O43663	11.3260714355258	0.716090869736657	1.2719854994628	0.5629709379856	0.573454673693903	0.845456832826267
Q9HBI1	7.10457881286959	-0.444408365131351	0.792010441558185	-0.561114275535348	0.574719636978212	0.845991481598739
Q9H0V9	39.5751755795273	-0.500830658401463	0.892776883634805	-0.560980764155102	0.574810650510924	0.845991481598739
Q0II91	43.1350935616423	-0.402700835443429	0.717759553728678	-0.561052560500859	0.574761706726663	0.845991481598739
P28328	7.86721008843655	0.32714480638168	0.583820874357907	0.560351335058853	0.575239818591563	0.846135714738885
Q5E9J6	6.77484629466667	0.447967867443759	0.803739548827251	0.557354516270097	0.577285235050274	0.848655797211421
Q9NQ11	29.2768021346908	-0.49314412166343	0.886688047539798	-0.55616416961039	0.578098630970701	0.849362853438839
Q52LR7	108.449551575065	-0.115592349114609	0.208345216684597	-0.554811629247041	0.579023511938002	0.850232800575629
Q5SVZ6	49.6758298305674	0.152095639231403	0.276750874671573	0.549576001925552	0.582610222547841	0.850610924919848
Q8TAE7	1.70513417089892	0.582711820414416	1.05862744895012	0.550440876053526	0.582017018778978	0.850610924919848
Q8TD10	1.47488059927808	-0.417846142888266	0.757868692646346	-0.55134371816999	0.581398074558085	0.850610924919848
A3KGB4	2.44893156870317	-0.567760282338661	1.03220900071858	-0.550043917407627	0.582289251530348	0.850610924919848
Q8N6T7	16.5922368887825	-0.371627405524732	0.674703150957217	-0.55080134870794	0.581769859511082	0.850610924919848
Q923M0	158.328354063218	-0.174705114490218	0.317077993523005	-0.550984672727037	0.58164418161229	0.850610924919848
Q3UJZ3	7.47377740665252	-0.500112414191318	0.907760408023473	-0.550929969814662	0.581681681900293	0.850610924919848
P82925	64.7671712832749	-0.511625836219995	0.92666566196573	-0.552114810356398	0.580869695481945	0.850610924919848
Q8IVG5	12.1826411459172	0.58145831387676	1.05083613682087	0.553329195202468	0.580038013007627	0.850610924919848
Q9NSD9	49.8863928866817	0.622496550073745	1.13189774362511	0.549958292239443	0.582347980745176	0.850610924919848
A4IHF8	35.6819830155045	-0.155248282911309	0.283552094643483	-0.547512382535936	0.584026765814026	0.851549763512507
O76050	13.4246733969344	-0.368723826493487	0.673858536422683	-0.547182838182823	0.584253125415822	0.851549763512507
Q9JIQ3	21.8456590461499	0.390311132498366	0.712106515176022	0.548107795926973	0.583617887893266	0.851549763512507
Q06609	37.9864710048024	-0.405661014542196	0.743304861171484	-0.545753210738936	0.585235589804344	0.852105675450335
Q969S3	29.0233573870962	-0.234172864495008	0.429183080636183	-0.545624641465108	0.585323982408243	0.852105675450335
Q7ZW41	161.850965409988	-0.180609701803184	0.331289242687383	-0.5451722498989	0.585635055221444	0.852105675450335
Q96MB7	41.644533410473	-0.194667129579089	0.35760412324851	-0.544364891016116	0.586190400760128	0.8524282720217
Q9Y3D6	427.375221645946	0.133049157064487	0.246469959481967	0.539818959455063	0.58932189061157	0.853732167554883
Q99933	92.9457802624264	0.119803352369542	0.221947443279143	0.539782529591321	0.589347016660053	0.853732167554883
Q4R528	1.12068778165147	-0.700589836356729	1.30009421507886	-0.538876204686623	0.589972277180855	0.853732167554883
Q8IVT5	4.89353046324965	-0.600893433973891	1.10950307279511	-0.541587895254846	0.588102432511713	0.853732167554883
Q7Z2H8	9.19424018772817	-0.490431132779132	0.909941072990647	-0.538970211738286	0.589907408863247	0.853732167554883
Q96EE3	17.367794070321	0.603145146539516	1.11315156950314	0.541835598191477	0.587931765726787	0.853732167554883
Q9H0H5	19.9181269083603	0.663931847528485	1.22429570938788	0.542296965053023	0.587613946028366	0.853732167554883
Q8VIJ5	91.2854747360597	-0.511083001856074	0.9450449934113	-0.54080282464778	0.588643495704517	0.853732167554883
Q5R4Q3	47.2309900738957	-0.542228357347275	1.00655099279443	-0.538699341840512	0.590094327945958	0.853732167554883
Q9GKY7	56.4809351561696	0.412351649984293	0.767365745924912	0.537359990557413	0.591018974251521	0.854102646613482
Q95245	159.810820476284	0.505847400911038	0.940665395353091	0.537754873741434	0.590746289974688	0.854102646613482
Q6PD74	156.747182858405	0.440764616576867	0.824224710938806	0.534762681495959	0.592813971522797	0.855613833848909
O75362	7.52469865634229	0.613211376759993	1.14749033526075	0.534393500247345	0.593069314969244	0.855613833848909
Q9UPN6	39.2035310449529	-0.438531106774163	0.8202090355719	-0.534657736937015	0.592886551083107	0.855613833848909
P58873	3.24370415685125	0.496816911683353	0.932317487626548	0.532883827963077	0.594114000658671	0.856348996552645
Q8QFX1	3.37304017409942	-0.420852875624691	0.790054361114308	-0.532688503903847	0.594249225396414	0.856348996552645
Q9UHP7	158.645607619612	-0.589982269525601	1.10891340949565	-0.532036374051906	0.594700803097265	0.856516658350345
Q96T58	26.5684181259528	-0.515774612278164	0.975703364975333	-0.528618257139252	0.597070292655602	0.857478195011802
Q1JQA2	22.7723875957558	0.766366319673332	1.44730083291126	0.52951418409107	0.596448807532837	0.857478195011802
Q3SA49	36.2744735226372	-0.444165688119218	0.840568873584558	-0.528410820430572	0.597214228994659	0.857478195011802
Q5F3U0	31.8995269588831	0.523164214066917	0.989507122611369	0.528711923453624	0.597005304574999	0.857478195011802
Q9Z2A7	40.4942397359432	-0.588530720604681	1.10966635970496	-0.530367272520686	0.595857312521858	0.857478195011802
Q8TE69	24.0050986659127	-0.550132665772636	1.04158461514825	-0.52816896272449	0.597382069323291	0.857478195011802
Q9H777	13.1012436956762	0.300399184364874	0.572060821902371	0.525117562440136	0.599501467986187	0.858970153684053
O42115	4.12448425606649	0.57319321460861	1.09327589699085	0.524289629165225	0.600077109019411	0.858970153684053
Q96S96	16.5594341231675	0.782083381706309	1.49063208781834	0.524665601993684	0.599815673640889	0.858970153684053
Q99NB1	59.873891263231	0.611539793580495	1.16649699420643	0.524253209924923	0.600102436135434	0.858970153684053
P68200	1102.21471630645	0.24654265645605	0.469608319823869	0.524996355576745	0.599585724420878	0.858970153684053
P41500	11.183760045572	-0.553461328368875	1.05937040714779	-0.522443636932425	0.601361480086341	0.860290359250057
Q7ZYA5	318.427398159694	0.438018475943031	0.842351123183324	0.519995123040518	0.603066974265972	0.862247408645527
Q969X1	208.131316268129	0.429774393173868	0.829382013527774	0.518186295535665	0.604328295554896	0.862656305351683
Q9H6P5	7.40758827218296	-0.693625595769146	1.33870326911443	-0.518132443366622	0.60436586558885	0.862656305351683
O00410	851.779638534423	0.13820532574166	0.266704880490087	0.51819571313318	0.60432172546376	0.862656305351683
P51531	3.5566006141212	-0.412511818974689	0.799758069488135	-0.515795757132787	0.605997066218837	0.862750944264471
E1BWM5	66.5618918350931	-0.132181462640661	0.25698001355842	-0.51436475860646	0.606996993440884	0.862750944264471
Q9Y227	2.25842343624912	-0.399490643577583	0.776963045605313	-0.514169426509017	0.607133541208422	0.862750944264471
Q13049	76.8497186814397	-0.251837916912871	0.488351422798784	-0.515689942028971	0.606070980537833	0.862750944264471
Q96NZ8	34.9537443404726	-0.331854641812718	0.644924336590021	-0.514563682876923	0.606857948648193	0.862750944264471
O95147	62.5338555672843	0.303720243091696	0.587083130486777	0.517337711338884	0.604920433243057	0.862750944264471
Q8IWT6	38.1125814301438	-0.512427405877283	0.992586398657958	-0.516254712506758	0.605676521882947	0.862750944264471
P11602	129.324727311584	-0.870860298001176	1.68905744308021	-0.515589509148401	0.606141138979249	0.862750944264471
Q5R4D6	94.1734986748746	-0.186162681344518	0.362857879017312	-0.513045718749947	0.607919340366034	0.862907730352898
Q8K0W3	23.6747829071972	0.296757834030475	0.578399999455738	0.513066795141283	0.607904597654816	0.862907730352898
Q9P0L0	119.925905786497	0.245374186677211	0.478946842790084	0.51232029268174	0.608426865310589	0.863148606812079
Q9NQ29	80.4413083668887	-0.214499783450015	0.420544023931083	-0.510053100850069	0.610014260705737	0.864615788337828
Q60677	3.51424732390795	-0.631847254514304	1.24078159224339	-0.509233259474695	0.610588732740144	0.864615788337828
Q90YB1	134.654285239258	0.407978099998719	0.801669008279384	0.508910904357347	0.610814676301283	0.864615788337828
O94826	310.437245660718	0.300191422025406	0.589020357324984	0.509645241106293	0.610300022593478	0.864615788337828
Q9Y3Q0	4.64506433779727	0.548524278651302	1.08586273848853	0.505150659663323	0.613453022118009	0.867514541225333
Q6ZMM2	63.1584339778888	0.507043765595244	1.00461626411726	0.504713873053583	0.613759815688695	0.867514541225333
P40240	103.484924261512	0.593754371808637	1.17682043505385	0.504541180729468	0.613881131325011	0.867514541225333
Q9WUH4	89.9439014623022	-0.420205539915142	0.837663861518852	-0.501639809497363	0.615920911054206	0.868444632380196
Q5R8S2	398.346036768235	-0.115584709737169	0.231066710931001	-0.500222248680747	0.616918594039161	0.868444632380196
P82669	57.2482687071387	-0.287851695080968	0.573315394997621	-0.502082619082926	0.615609405817216	0.868444632380196
P35668	32.8265058288828	-0.305553177805057	0.610282528608808	-0.500674955420388	0.616599900872057	0.868444632380196
Q66KL0	102.890010712352	-0.620766097827762	1.23998771480129	-0.500622780708148	0.616636626761486	0.868444632380196
O75534	155.240455778949	0.705163156456789	1.40167752212591	0.50308515712464	0.614904401843641	0.868444632380196
P32004	88.5563412863564	0.395283108148182	0.78730629880576	0.502070298113674	0.615618072368104	0.868444632380196
Q5F3F2	1.06760453291393	-0.398524417727573	0.801865945648871	-0.496996312027052	0.619191652030451	0.870206089624754
Q99J23	3.46679980274239	-0.574254564947435	1.1535080451733	-0.497833168438074	0.618601635580772	0.870206089624754
Q9UJU2	9.44168625954071	-0.469920522554088	0.945495391887019	-0.497009849636835	0.619182105532906	0.870206089624754
Q9HCI7	1.43395056969941	-0.395585311780537	0.804331520569056	-0.49181873601157	0.622847490241369	0.873922502064074
Q6P806	65.5299157040905	0.474509696762649	0.963932367138269	0.492264512469249	0.622532363859234	0.873922502064074
P62832	334.527488868022	0.359148323136576	0.73027616245144	0.491797954805156	0.62286218248872	0.873922502064074
Q02368	413.648666944285	0.124581825165664	0.256857431800068	0.485023245356733	0.627659856473919	0.874999530052185
P09633	32.5753454185526	0.537255818542725	1.10680462180588	0.485411614622759	0.627384395140284	0.874999530052185
P84097	76.0705538065147	0.131639282879183	0.270348349212576	0.486924677966777	0.626311709828572	0.874999530052185
P62498	167.34042601286	0.170466108987597	0.34910472043833	0.488295055917783	0.625340862957108	0.874999530052185
Q9JLH8	8.93717497855079	-0.70600285325321	1.4577355465845	-0.484314768139796	0.628162496625748	0.874999530052185
Q9JKA5	69.8022716178705	0.236778830236679	0.483589683409302	0.489627546575003	0.624397480138433	0.874999530052185
Q63HQ0	107.72607957487	-0.133175470421107	0.272325853920455	-0.489029846060838	0.624820566856626	0.874999530052185
Q8IY37	3.45861935598805	0.665702083694985	1.36840028912653	0.486481981175197	0.626625477768523	0.874999530052185
Q9CZH3	70.1268969828408	-0.184035420225271	0.378940429458328	-0.485657918550253	0.627209724369607	0.874999530052185
P51817	42.1212738842344	0.352878753473627	0.727885783948939	0.484799622763868	0.627818490348902	0.874999530052185
P27987	132.390277260663	0.331073845015016	0.680905668645431	0.486225714163377	0.626807141714304	0.874999530052185
P10768	75.560501340197	-0.371735620100508	0.766692222156377	-0.484856386119289	0.627778221808988	0.874999530052185
Q9Z254	88.8515001729282	0.490207789212598	1.00650708544079	0.487038587510707	0.626230985681499	0.874999530052185
Q1L9A2	29.8202145252638	0.363091185930704	0.750272385805873	0.483945821277569	0.628424320017909	0.874999530052185
P52657	30.077222589547	-0.175848582124564	0.363966203566216	-0.483145359106321	0.628992529258904	0.875232875953425
F1MJM0	63.0142568638886	-0.265751342959984	0.552376414628038	-0.481105521384249	0.630441504100956	0.875232875953425
Q9H2U2	234.563844868366	0.202977501914765	0.421684506946197	0.481349204372507	0.630268331825624	0.875232875953425
Q5ZI74	21.1857223045088	-0.370687319691475	0.769777256698353	-0.481551405248562	0.630124654055135	0.875232875953425
P27093	22.8893108224884	-0.711682955097904	1.47979027881616	-0.480935011728321	0.630562688134211	0.875232875953425
Q8CCK0	193.229839771016	-0.294250504031629	0.611981465968641	-0.480816038384253	0.630647250344523	0.875232875953425
P0C7T5	66.3899845126337	-0.230752936649492	0.481851775647349	-0.478887799758514	0.632018450734208	0.875835950463246
Q6NXH3	26.8200484141723	0.425423959724133	0.88927808761224	0.478392491224449	0.632370876960973	0.875835950463246
P55861	85.9980767642896	0.412408459176564	0.862279265590713	0.478277137852827	0.632452966185788	0.875835950463246
P23358	270.625823484703	0.32812931523906	0.685768417759272	0.478484145290932	0.632305656164792	0.875835950463246
P97300	274.150289693889	-0.0923389765097935	0.193923709839694	-0.476161355339813	0.633959428592523	0.877446554742089
Q14527	11.1715575920888	-0.347165084891814	0.731055584869053	-0.474881927006957	0.634871133910088	0.87775743892872
P09324	286.210623764851	-0.0889574116764446	0.187152949622696	-0.475319314260258	0.634559394595883	0.87775743892872
P22694	3.98504113911473	-0.337450850861487	0.712653429666566	-0.473513262988677	0.635847040896633	0.878061730434956
Q5XGD7	46.7834719226422	0.363740720865951	0.767397533062153	0.473992559520635	0.635505213062969	0.878061730434956
Q8BG30	4.85300166804117	-0.559335251247014	1.18249647346134	-0.473012193947402	0.63620447954437	0.878061730434956
Q96R06	20.6759005085266	-0.580662426187154	1.22853602177282	-0.472645828772069	0.636465880534457	0.878061730434956
Q5ZLK8	44.9821797070472	0.196097719060915	0.41611711949601	0.471256071604129	0.63745788146631	0.878807535329565
Q5RAJ6	82.6399965881798	-0.402431126184276	0.854554849344061	-0.470924863972364	0.637694391585524	0.878807535329565
Q61500	610.756215000349	-0.296131792987479	0.630001018852982	-0.470049704882438	0.638319506294334	0.879194791688422
Q9Y2D0	5.23284534465308	-0.381094882608872	0.813980463614714	-0.468186768164571	0.639651033685647	0.879385757410761
Q14534	4.21982799015087	0.475435322942541	1.01489074957894	0.468459608228563	0.639455949513404	0.879385757410761
A4IHD1	50.8709980500186	0.177214725443018	0.378720852970491	0.467929674463492	0.639834881810804	0.879385757410761
Q24JY4	76.2165820221978	-0.633297159206128	1.34959055711894	-0.469251326534227	0.638890001878428	0.879385757410761
Q9IA95	81.787224608157	0.410007369864963	0.878935597347766	0.46648169797899	0.640870744977145	0.880335888933659
Q9NZQ8	12.2513239534097	-0.425258062328486	0.9157022703932	-0.464406473673896	0.642356552862632	0.881565189358854
Q8IX15	45.2021442339407	-0.361713484226362	0.779104874625205	-0.464268028614719	0.642455727039603	0.881565189358854
Q9HAR2	44.3297240326457	-0.36789901352279	0.793796243206382	-0.463467818941464	0.643029076658597	0.881878309641822
Q9C0I1	16.6829687824691	0.239336816801784	0.517401896823806	0.462574293351086	0.643669538374147	0.882283085056837
B0V207	4.37757229055624	0.209192857988128	0.454323420300359	0.460449205655803	0.645193822724863	0.883424553623808
Q9Y2E5	9.76307568538433	-0.23812512986517	0.517044727433595	-0.460550349381046	0.645121240420397	0.883424553623808
P62323	178.681629276791	-0.257140376568724	0.559920479516771	-0.459244456981899	0.64605862880789	0.884134866954558
Q6ZMT1	1.96778280954857	-0.59567281813689	1.3056396965527	-0.456230627568733	0.648224143399425	0.885201863380829
Q32PE2	35.9663391199109	0.139302083129077	0.304576869133592	0.457362647154852	0.647410407730685	0.885201863380829
Q9JM96	12.2527478134054	0.299131741437381	0.655526594594308	0.456322815739471	0.64815785955153	0.885201863380829
Q92614	18.506746078858	0.35673611337571	0.780779663545107	0.456897291299777	0.647744871020959	0.885201863380829
P32018	23.0399615078807	-0.302207106427212	0.666932845724137	-0.453129739170491	0.650455321953554	0.887774224140668
P10825	8.09438778623623	-0.345347955700546	0.767611496150299	-0.44989940540563	0.652782976344561	0.889711767299746
Q7TNK0	195.828711596992	-0.257388819962425	0.572154734125612	-0.449858761294314	0.652812284535023	0.889711767299746
O35593	163.278112400974	0.228526755408628	0.508164772295811	0.449709952101123	0.652919594398053	0.889711767299746
Q2MKA7	37.0016895624556	-0.317445692802567	0.709039125104603	-0.447712519045737	0.654360685464927	0.890251092312508
Q9BTE7	13.9180300471665	-0.454192551315716	1.01408583070302	-0.447883736824176	0.654237106126154	0.890251092312508
Q5ZJ87	53.3274824091155	-0.512663147776279	1.14435215013129	-0.447994219015068	0.654157368759078	0.890251092312508
Q9NZS9	10.9063033218755	0.304136171801282	0.68120510402099	0.446467840604892	0.655259337836607	0.890999259272235
Q9NXR1	1.29739217030101	0.444345559802486	0.99706182891734	0.44565497034921	0.655846496304819	0.891001658810294
Q28GD9	3.80693970808248	0.489204318900002	1.09928385770522	0.445020924732967	0.656304632537855	0.891001658810294
Q6EE31	343.820395732121	0.575217108663901	1.29602936242426	0.443830306118946	0.657165275577947	0.891001658810294
Q6GQ29	15.5192883828759	0.590433481077991	1.32948714513316	0.444106197821758	0.656965805717787	0.891001658810294
Q05516	95.8990051886552	0.292612529601774	0.659676052636859	0.443570034765007	0.657353474308181	0.891001658810294
P28347	27.6936277542308	-0.431511355669925	0.972079919546304	-0.443905225273374	0.657111106569685	0.891001658810294
Q5M8Y1	112.500873745065	-0.118851239898952	0.26833243700749	-0.442925354923209	0.657819727211645	0.89116087116954
Q8QHA5	14.3750159437214	-0.418843989327011	0.947720025776898	-0.441949075607705	0.658526056822949	0.891204740860947
O93319	137.708591826677	-0.264630345297907	0.599135046084687	-0.441687307439702	0.658715495666095	0.891204740860947
Q9D4H8	155.086854545312	-0.353755938670547	0.801378255300813	-0.441434411690841	0.658898534436919	0.891204740860947
Q61233	40.1842456922921	-0.647992629511697	1.47057347249764	-0.440639411515522	0.659474066064082	0.891511237457
Q8IXQ5	27.8592594141722	-0.428371458873741	0.97620551009574	-0.43881278526253	0.66079719548237	0.891536750339277
Q921Y0	14.8542659403413	-0.428248311951239	0.976205754462959	-0.43868652688575	0.660888690858157	0.891536750339277
O15042	17.2033562154893	-0.320338072149414	0.730131288460352	-0.438740370687194	0.660849671371026	0.891536750339277
Q5U430	26.7760914499731	0.438885978067956	1.00029336724993	0.438757261056892	0.660837431460039	0.891536750339277
Q0P5M9	4.57879699128124	-0.270759922758473	0.626168314947797	-0.432407575239648	0.665445213393183	0.8929038826803
Q95218	20.4604854193143	0.654419133227797	1.51140507168024	0.432987255031688	0.665024028894077	0.8929038826803
P08836	18.9790850260534	0.24488979103284	0.566883410059022	0.431993222393547	0.66574633914128	0.8929038826803
P83939	21.1540949372711	-0.321878745559474	0.742854111269464	-0.4333000796205	0.664796780301425	0.8929038826803
Q3KTM2	23.7552123623435	0.298134810722846	0.686537741970925	0.43425844275794	0.66410077786803	0.8929038826803
Q8TDP1	132.675435252161	-0.122673951571988	0.28210988100728	-0.434844575928989	0.663675246720843	0.8929038826803
Q9CQA6	132.157803715935	0.164989411429929	0.378669974530572	0.435707667697874	0.663048841804271	0.8929038826803
Q28EG9	14.808127856449	-0.307029798674984	0.710331146128599	-0.43223474058309	0.665570812262231	0.8929038826803
O95786	64.5469882360992	-0.331972365028307	0.765260402664164	-0.433803139261595	0.664431401775476	0.8929038826803
Q60738	352.602814573237	0.319875867446784	0.733133899808484	0.436313022123715	0.662609635063072	0.8929038826803
Q9H3K2	248.961091290117	0.458966290260886	1.06051508088331	0.432776769075842	0.665176951838071	0.8929038826803
Q5R4M7	26.9417388603116	0.486256830507383	1.12878383587996	0.430779406163552	0.666628775000907	0.893618321158089
Q0VCM0	28.9988012926961	-0.339949181686733	0.791543151502027	-0.42947649921757	0.667576492746524	0.894419475074656
Q8HXW8	28.891330072237	0.327343943398876	0.764092488122321	0.428408796693303	0.668353521345313	0.894821965718405
Q9H6U8	16.9232998733551	0.300512950671214	0.702756492379025	0.427620312199315	0.668927575155442	0.894821965718405
P32749	130.39026315577	-0.846521538298684	1.97874723814969	-0.427806807245507	0.668791780497272	0.894821965718405
Q8IYR6	1.99723809838084	-0.31060820339103	0.73296547927693	-0.423769211747114	0.671734133839954	0.895295102744435
Q8R3W7	61.918454540763	-0.267969276536968	0.628971840410121	-0.426043360482146	0.670076250661761	0.895295102744435
Q96RV3	22.415243805208	-0.389020342648118	0.916638280415204	-0.424398970629839	0.671274871315208	0.895295102744435
P35331	4.15866655698748	0.427037196210179	1.0047562325181	0.425015722609601	0.670825213251894	0.895295102744435
Q5VYK3	103.095533348696	-0.18307336662435	0.431946271418816	-0.423833654178813	0.671687132452885	0.895295102744435
Q9ULR3	12.8797849085135	0.463074100212601	1.09164763964754	0.424197408938762	0.671421850306879	0.895295102744435
P13350	108.662662897403	-0.534993044488499	1.26029276274163	-0.424499021421562	0.671201918844262	0.895295102744435
Q9Z175	12.0467782662149	-0.228461444193586	0.540255777235004	-0.422876448194294	0.672385407080343	0.895695888993888
P29758	36.1980674786886	0.743787560792132	1.76124697203321	0.422307360979303	0.672800685994756	0.89578204935727
P61009	163.867911849126	0.186457301748528	0.443700091183148	0.420232732545378	0.674315444984085	0.897331230174134
Q6R327	87.5821866360483	-0.454175169179054	1.08519725694609	-0.41851853777918	0.6755680357649	0.898530104830463
Q04724	24.5653040678218	0.233025696341544	0.557492571491239	0.417988881391231	0.675955246479332	0.89857734378496
Q17QJ7	28.3503884349938	0.564886334273118	1.35308540650646	0.41748017645952	0.676327221132996	0.898604290168905
P58005	11.3793975324454	0.272025394786817	0.658227332468691	0.413269673513226	0.679409046204594	0.89949780068603
Q6DCU6	147.598702815265	-0.119799496511709	0.289937865801934	-0.413190240537769	0.679467237904921	0.89949780068603
Q8NB14	3.30425122523524	-0.551591941469646	1.33457130327926	-0.413310206891377	0.679379352645804	0.89949780068603
O94830	3.26406790722802	-0.374986960073052	0.904383095484775	-0.414632871783222	0.678410680504522	0.89949780068603
Q5RDU7	60.8022742224692	-0.47029969240156	1.13952921577342	-0.412714027768353	0.679816146037074	0.89949780068603
Q5FW12	219.959437011941	0.0979370354440939	0.235984670006365	0.415014396661667	0.67813136405148	0.89949780068603
Q0KL00	202.545884582609	-0.433728735627718	1.04513427016046	-0.414998099297928	0.678143294536793	0.89949780068603
P43353	247.211024296097	0.413698100430348	0.994662414805095	0.41591809871635	0.677469935321156	0.89949780068603
Q9NXB0	12.9671435704297	-0.387626257371267	0.944770030999791	-0.410286360333706	0.681595896440064	0.901385877538491
Q9QXA5	57.7180377002469	0.38934465449704	0.950797298840469	0.409492806691668	0.682178044625622	0.9016890346707
Q0V8F1	60.8407754619362	0.409408603798402	1.00215705926573	0.408527386015093	0.682886528944599	0.902158780482653
Q03169	27.8643388686631	-0.357690491961218	0.87668519464337	-0.408003345039635	0.683271219097336	0.902200498601393
Q6P4M5	9.86398056071346	-0.218689458998654	0.53748422657027	-0.406876049915231	0.684099027224188	0.902360874836241
Q5FWL7	6.40900289642771	-0.310479668591486	0.762696366598093	-0.407081614897865	0.683948046079104	0.902360874836241
O94988	0.925917190775737	0.364230345440592	0.901120864416462	0.404196994901962	0.686067863385936	0.903558448943849
Q7T2L7	5.92089914198701	-0.324273843594145	0.800752083193413	-0.404961598477441	0.685505738568198	0.903558448943849
Q66IS8	28.9634902429863	0.186711896943969	0.461914116887903	0.404213446001435	0.686055766960028	0.903558448943849
Q5R4C9	6.35560923345147	-0.26279980978853	0.652554207375769	-0.402724872229961	0.687150634458598	0.903562241970094
Q14765	14.3899025245954	0.433945205830893	1.07874112809144	0.40227001134058	0.687485322266091	0.903562241970094
Q3SWY8	42.3838991423566	0.525238896706918	1.30404161895978	0.402777709752773	0.687111760447052	0.903562241970094
Q8IUH3	174.682026237148	-0.457466841822548	1.13540445986445	-0.40291090795712	0.687013766554554	0.903562241970094
Q9DEE9	5.30110519182688	-0.321998905180473	0.802567449853944	-0.401211020007194	0.688264767983992	0.904081341504793
P80601	87.7910896899516	-0.295259953612133	0.736727961866877	-0.400772020195814	0.688587980652965	0.904081341504793
O75694	5.16570412980734	-0.338932834078185	0.851905762109	-0.397852496312637	0.69073891807705	0.904199573365683
Q5YCC5	7.7390240898266	0.380518191370254	0.955814202174941	0.39810895308355	0.690549875090287	0.904199573365683
Q9CR23	16.4542166318447	0.427042753050701	1.07359824811772	0.397767743939048	0.690801396168224	0.904199573365683
A1A4L5	10.559418441459	-0.454015345663882	1.14050768094189	-0.398081795721825	0.690569892789513	0.904199573365683
Q9BT49	18.7406441835902	-0.340881149407743	0.856626125242812	-0.39793457071032	0.690678416154643	0.904199573365683
P49696	21.1114856521338	-0.485216976085083	1.2193712234228	-0.397923919118797	0.690686267965009	0.904199573365683
P42773	33.6050305297461	0.316356383321515	0.79690938607955	0.396979115628004	0.691382861252181	0.904497291602316
Q5R548	104.217743814416	0.122706249838629	0.310084544525511	0.395718690289427	0.692312565830909	0.904787010587198
Q8N7W2	42.3286854926169	-0.324938509570275	0.820734608532065	-0.395911791938989	0.692170101661489	0.904787010587198
P51965	23.8126523422194	0.203431148301757	0.522266481811508	0.389515994968977	0.696894480813586	0.904864746223251
O75478	2.00392296535642	-0.333488782080609	0.85592661727713	-0.389623100098816	0.696815268060891	0.904864746223251
Q9Y5P4	6.03307446740528	0.21957344487343	0.557973760884591	0.393519301920804	0.693935970690155	0.904864746223251
P49069	111.27451876688	0.112147663823512	0.291579021168704	0.384621854391317	0.700517600011581	0.904864746223251
P10039	231.536541191219	-0.25406607463573	0.648553070383546	-0.391742921647844	0.695248172740538	0.904864746223251
Q9D7D7	22.2386471148287	0.21620691537416	0.547398995060331	0.394971341425884	0.692864038280768	0.904864746223251
Q2T9W0	61.1599403697274	0.285073287301609	0.737542987474103	0.38651752120634	0.699113428881461	0.904864746223251
Q9DBT3	24.9732982902747	-0.332029774054833	0.857714929658839	-0.387109705770074	0.698674992552875	0.904864746223251
Q5FVY2	67.572356688157	-0.21736853946973	0.562886481443098	-0.386167631726476	0.699372524112783	0.904864746223251
Q7Z2Z2	51.654161102779	0.241415529179668	0.626863653255275	0.385116488930262	0.700151112046356	0.904864746223251
Q96HA9	53.5080950118709	-0.329493730809397	0.855904754651483	-0.384965417026529	0.700263037861377	0.904864746223251
D2EAC2	35.9177901077744	-0.235004608630651	0.607725654314843	-0.38669522499523	0.698981851588365	0.904864746223251
Q5PPV4	3.83675944287843	-0.345716178745872	0.879615109801736	-0.393031196137361	0.694296440453837	0.904864746223251
Q8TAA9	41.4652218145061	0.281060828090125	0.720387363393852	0.390152357428933	0.696423888756831	0.904864746223251
Q6DJI5	21.68963495805	0.28504119206898	0.723843262003848	0.393788554831453	0.693737155030241	0.904864746223251
Q99675	10.4860056730898	0.379441112272102	0.983409187511628	0.385842553731089	0.699613277667836	0.904864746223251
O76387	26.039465268774	-0.233354201711027	0.602009908457405	-0.387625184291361	0.698293428968584	0.904864746223251
Q5ZJV6	47.0501702121799	-0.267627229343713	0.687526858691999	-0.389260762630955	0.697083258724599	0.904864746223251
Q92805	11.4968377586435	0.309906654063005	0.790341611963448	0.392117344414023	0.694971512667989	0.904864746223251
Q8WTW3	6.49766087859197	-0.609767073703938	1.58425510150057	-0.384891974232168	0.700317452346658	0.904864746223251
P29117	83.5967040276344	-0.347758383765648	0.896782550676111	-0.387784511979479	0.698175508059847	0.904864746223251
O00399	234.642092278716	0.222833913357723	0.570952178083581	0.390284724205226	0.696326017777914	0.904864746223251
Q8NFH3	98.4981949187544	-0.385910938871431	0.987520750685698	-0.390787675705516	0.69595418541282	0.904864746223251
Q9HBH1	2.39842748670827	-0.469731425450828	1.2340972608455	-0.380627556963384	0.703479630319737	0.908231660165198
F7DL67	241.120042487731	-0.0990304231234275	0.261858611897716	-0.378182800274331	0.705294801710956	0.909675244976093
P47789	16.2087508802855	0.49819242679663	1.31740288097508	0.37816254540744	0.705309847474614	0.909675244976093
O75121	5.342465237824	0.416411174885273	1.10604451810432	0.376486812302067	0.706555017808281	0.910821428103006
Q8WXD5	12.6852836489915	-0.508971102018425	1.35472674231116	-0.375700195561298	0.707139792485321	0.91111556722138
Q6KAR6	51.8336564467289	0.414894522595469	1.10590624447421	0.375162473915431	0.707539636829916	0.91117125609901
Q8VCG9	57.9748918191536	-0.0861196517332678	0.23027787725081	-0.373981438258047	0.708418125956699	0.911842978246532
Q7SXA5	1093.82228685822	-0.485007704288231	1.29970922382416	-0.373166317048351	0.709024663560776	0.912164156796467
Q5R4W3	56.9009113030624	0.11098598142897	0.299237770501912	0.370895630063055	0.710715270097499	0.912501263868899
Q2TA24	184.420761105984	-0.219943802886146	0.591876248808718	-0.371604373935989	0.710187432024136	0.912501263868899
Q9UBS9	64.4207365758051	0.412801884030579	1.11274253013637	0.370976998587434	0.710654663709968	0.912501263868899
Q5T4S7	165.374962589998	-0.283601231710205	0.764393568806524	-0.371014675271277	0.710626601295174	0.912501263868899
Q9C086	26.6635832189718	-0.185375915369027	0.50047027625778	-0.370403446844352	0.711081905954921	0.912513445361539
Q6DDB9	512.013917043848	-0.0603003737465213	0.176571915466139	-0.341506029355415	0.73272266663997	0.913146398574133
Q9UJF2	2.23591992212415	-0.248298560104269	0.704748079252651	-0.35232243607897	0.724596463960878	0.913146398574133
Q02960	585.721296774555	0.102625783053007	0.287520303664741	0.35693403820508	0.721141187026077	0.913146398574133
B8XY56	17.9049635274237	-0.213451819650349	0.614033674824702	-0.347622334738052	0.728123830518074	0.913146398574133
Q6P3B2	55.8444932827997	-0.102800185058752	0.282248235561057	-0.364219052970886	0.715694440474219	0.913146398574133
Q4G0X4	9.79964768928001	-0.293875513110822	0.835704635834146	-0.351649973578876	0.725100782370963	0.913146398574133
Q8WZ64	17.4519923320277	0.275772775114541	0.797381785991542	0.345847848495333	0.729457063572388	0.913146398574133
Q8IWF2	4.55731978796973	-0.28349463565581	0.829148717471483	-0.341910479606525	0.732418262837964	0.913146398574133
[truncated: 625 more rows]
